# Supplementary material for: Partitioning β-diversity reveals that invasions and extinctions promote the biotic homogenization of Chilean freshwater fish fauna
Source: PLoS One. 2020 Sep 8;15(9):e0238767. doi: 10.1371/journal.pone.0238767 (PMC7478641; doi:10.1371/journal.pone.0238767)
Supplement: S1 Table — (XLSX) [file pone.0238767.s002.xlsx]

## Sheet: S1
	Total area (km2)	Elevation (m)	Agriculture (ha)	Pasture (ha)	Forest (ha)	Urban (ha)	Mining (ha)	Human population size	Flow (m3/s)
Chu	282.7	4517	0.0	0.0	0.0	0.0	0.0	0.0	0.0
Lau	2356.1	4500	303.0	168645.1	0.0	0.0	156.2	181.2	0.7
Cam	4681.9	2900	962.2	865.75	0.3	46.2	0.0	1220.3	0.5
Isl	2295.9	5060	156.3	0.0	0.0	0.0	0.0	1649.8	0.4
Asc	1425.8	3716	3.3	0.0	0.0	0.0	142583.0	25.1	0.3
Loa	33082.7	5000	3279.6	310097.2	190.2	1990.5	156.4	166798.9	0.9
Cop	18704.1	1230	16084.3	0.0	0.0	683.5	156.2	129091.6	0.7
Hua	9813.7	600	30194.8	13459.3	0.0	321.7	156.2	66491.6	1.2
Elq	9826.0	815	27713.6	25429.3	0.0	343.4	156.2	203421.7	3.1
Lim	11696.4	500	80011.2	93.6	0.0	396.8	156.2	151387.5	1.1
Cho	7653.7	1000	31152.1	0.0	156.2	172.6	156.2	65144.8	3.1
Aco	7334.2	654	86237.6	.9	3394.3	6000.3	1037.3	432250.5	16.1
Mai	15274.1	700	246447.3	64365	9584.7	58220.2	1966.8	5330074.3	74.8
Rap	13766.7	110	301097.2	62291.2	156937	9406.4	3399.4	509894.2	58.3
Mat	6332.1	225	110477.1	40857.1	21658.3	2929.4	83.2	181491.9	77.5
Mau	21053.7	228	461305.5	84380.9	198336	7394.2	194.8	410166.7	183.8
Ita	11327.1	124	1279.2	1446.8	7723.1	115.7	0.0	296472.5	47.6
And	794.1	55	1659.3	294.8	36868.9	1341.7	0.0	272254.1	11.2
Bio	24370.6	1160	70496.6	162872.7	474648.7	10132.8	229.6	628576.2	340.6
Imp	12668.8	360	17400.6	88447.7	160311.6	6399.6	6.2	393531.8	123.4
Tol	8448.8	230	602.9	250368.5	35570.4	2100.5	0.0	169197.7	526.6
Val	10244.9	14	2587.3	290287.8	131844.6	4132.7	0.0	276817.6	493.9
Bue	15366.7	43	2729.4	680498.4	40440.6	3775.8	0.0	286050.1	228.6
Mal	3971.5	47	184.4	141462.3	1263.4	2479.5	0.0	273256.3	81.07
Pal	7732.6	275	0.0	10100.7	0.0	200.3	0.0	1811.9	852.7
Cis	5440.0	865	0.0	83380.6	0.0	152.4	0.0	5739.3	173.6
Ays	11456.7	265	1607.7	190404.3	6121.2	1232.8	60	69110.6	519.1
Bak	20946.9	217	3000.9	2700.9	0.0	23300.2	15100.4	28957	998.8
Ser	6673.1	250	1316.6	160207.2	0.0	17.1	0.0	0.0	464.6
