# Supplementary material for: Partitioning β-diversity reveals that invasions and extinctions promote the biotic homogenization of Chilean freshwater fish fauna
Source: PLoS One. 2020 Sep 8;15(9):e0238767. doi: 10.1371/journal.pone.0238767 (PMC7478641; doi:10.1371/journal.pone.0238767)
Supplement: S2 Table — The information is shown in brackets according to presence/absence (1 and 0, respectively) in historical, current, and future assemblages. For native and naturalized species, brackets were ordered as: [historical presence, current presence, presence in ‘Future 1’ assemblage], presence in assemblage ‘Future 2’, presence in ‘Future 3’ assemblage]. For exotic species potentially successful colonizers to the Chilean basins, the information was ordered as: [historical, current, presence in ‘Future 4’ assemblage, presence in ‘Future 5’ assemblage, presence in ‘Future 6’ assemblage]. By using this information other nine assemblages were conformed. (XLSX) [file pone.0238767.s003.xlsx]

## Sheet: S3
Especies	Chu	Lau	Cam	Isl	Asc	Loa	Cop	Hua	Elq	Lim	Cho	Aco	Mai	Rap	Mat	Mau	Ita	And	Bio	Imp	Tol	Val	Bue	Mal	Pal	Cis	Ays	Bak	Ser
Native speciesConservation status
Aplochiton marinusEN	[0,0,0,0,0]	[0,0,0,0,0]	[0,0,0,0,0]	[0,0,0,0,0]	[0,0,0,0,0]	[0,0,0,0,0]	[0,0,0,0,0]	[0,0,0,0,0]	[0,0,0,0,0]	[0,0,0,0,0]	[0,0,0,0,0]	[0,0,0,0,0]	[0,0,0,0,0]	[0,0,0,0,0]	[0,0,0,0,0]	[0,0,0,0,0]	[0,0,0,0,0]	[0,0,0,0,0]	[0,0,0,0,0]	[0,0,0,0,0]	[0,0,0,0,0]	[1,1,0,0,0]EN	[0,0,0,0,0]	[0,0,0,0,0]	[0,0,0,0,0]	[0,0,0,0,0]	[0,0,0,0,0]	[1,1,0,0,0]EN	[0,0,0,0,0]
Aplochiton taeniatusEN	[0,0,0,0,0]	[0,0,0,0,0]	[0,0,0,0,0]	[0,0,0,0,0]	[0,0,0,0,0]	[0,0,0,0,0]	[0,0,0,0,0]	[0,0,0,0,0]	[0,0,0,0,0]	[0,0,0,0,0]	[0,0,0,0,0]	[0,0,0,0,0]	[0,0,0,0,0]	[0,0,0,0,0]	[0,0,0,0,0]	[0,0,0,0,0]	[0,0,0,0,0]	[0,0,0,0,0]	[0,0,0,0,0]	[0,0,0,0,0]	[1,1,0,0,0]EN	[1,1,0,0,0]EN	[1,1,0,0,0]EN	[1,1,0,0,0]EN	[1,1,0,0,0]EN	[1,1,0,0,0]EN	[1,1,0,0,0]EN	[1,1,0,0,0]EN	[1,1,0,0,0]EN
Aplochiton zebraEN	[0,0,0,0,0]	[0,0,0,0,0]	[0,0,0,0,0]	[0,0,0,0,0]	[0,0,0,0,0]	[0,0,0,0,0]	[0,0,0,0,0]	[0,0,0,0,0]	[0,0,0,0,0]	[0,0,0,0,0]	[0,0,0,0,0]	[0,0,0,0,0]	[0,0,0,0,0]	[0,0,0,0,0]	[0,0,0,0,0]	[0,0,0,0,0]	[0,0,0,0,0]	[0,0,0,0,0]	[1,1,0,0,0]EN	[1,1,0,0,0]EN	[1,1,0,0,0]EN	[1,1,0,0,0]EN	[1,1,0,0,0]EN	[1,1,0,0,0]EN	[1,1,0,0,0]EN	[1,1,0,0,0]EN	[1,1,0,0,0]EN	[1,1,0,0,0]EN	[1,1,0,0,0]EN
Basilichthys cf. semothilusEN	[0,0,0,0,0]	[0,0,0,0,0]	[1,1,0,0,0]EN	[0,0,0,0,0]	[0,0,0,0,0]	[1,1,0,0,0]EN	[0,0,0,0,0]	[0,0,0,0,0]	[0,0,0,0,0]	[0,0,0,0,0]	[0,0,0,0,0]	[0,0,0,0,0]	[0,0,0,0,0]	[0,0,0,0,0]	[0,0,0,0,0]	[0,0,0,0,0]	[0,0,0,0,0]	[0,0,0,0,0]	[0,0,0,0,0]	[0,0,0,0,0]	[0,0,0,0,0]	[0,0,0,0,0]	[0,0,0,0,0]	[0,0,0,0,0]	[0,0,0,0,0]	[0,0,0,0,0]	[0,0,0,0,0]	[0,0,0,0,0]	[0,0,0,0,0]
Basilichthys microlepidotusEN/NT	[0,0,0,0,0]	[0,0,0,0,0]	[0,0,0,0,0]	[0,0,0,0,0]	[0,0,0,0,0]	[0,0,0,0,0]	[1,1,1,0,0]VU	[1,1,1,0,0]VU	[1,1,1,0,0]VU	[1,1,1,0,0]VU	[1,1,1,0,0]VU	[1,1,1,0,0]VU	[1,1,1,0,0]VU	[1,1,1,0,0]VU	[1,1,1,0,0]VU	[1,1,1,0,0]VU	[1,1,1,1,0]NT	[1,1,1,1,0]NT	[1,1,1,1,0]NT	[1,1,1,1,0]NT	[1,1,1,1,0]NT	[1,1,1,1,0]NT	[1,1,1,1,0]NT	[1,1,1,1,0]NT	[0,0,0,0,0]	[0,0,0,0,0]	[0,0,0,0,0]	[0,0,0,0,0]	[0,0,0,0,0]
Brachygalaxias bullockiNT	[0,0,0,0,0]	[0,0,0,0,0]	[0,0,0,0,0]	[0,0,0,0,0]	[0,0,0,0,0]	[0,0,0,0,0]	[0,0,0,0,0]	[0,0,0,0,0]	[0,0,0,0,0]	[0,0,0,0,0]	[0,0,0,0,0]	[0,0,0,0,0]	[0,0,0,0,0]	[0,0,0,0,0]	[0,0,0,0,0]	[0,0,0,0,0]	[1,1,1,1,0]NT	[1,1,1,1,0]NT	[1,1,1,1,0]NT	[1,1,1,1,0]NT	[1,1,1,1,0]NT	[1,1,1,1,0]NT	[1,1,1,1,0]NT	[1,1,1,1,0]NT	[0,0,0,0,0]	[0,0,0,0,0]	[0,0,0,0,0]	[0,0,0,0,0]	[0,0,0,0,0]
Brachygalaxias gotheiNT	[0,0,0,0,0]	[0,0,0,0,0]	[0,0,0,0,0]	[0,0,0,0,0]	[0,0,0,0,0]	[0,0,0,0,0]	[0,0,0,0,0]	[0,0,0,0,0]	[0,0,0,0,0]	[0,0,0,0,0]	[0,0,0,0,0]	[0,0,0,0,0]	[0,0,0,0,0]	[0,0,0,0,0]	[0,0,0,0,0]	[1,1,1,1,0]NT	[0,0,0,0,0]	[0,0,0,0,0]	[0,0,0,0,0]	[0,0,0,0,0]	[0,0,0,0,0]	[0,0,0,0,0]	[0,0,0,0,0]	[0,0,0,0,0]	[0,0,0,0,0]	[0,0,0,0,0]	[0,0,0,0,0]	[0,0,0,0,0]	[0,0,0,0,0]
Bullockia maldonadoiEN	[0,0,0,0,0]	[0,0,0,0,0]	[0,0,0,0,0]	[0,0,0,0,0]	[0,0,0,0,0]	[0,0,0,0,0]	[0,0,0,0,0]	[0,0,0,0,0]	[0,0,0,0,0]	[0,0,0,0,0]	[0,0,0,0,0]	[0,0,0,0,0]	[0,0,0,0,0]	[0,0,0,0,0]	[0,0,0,0,0]	[0,0,0,0,0]	[1,1,0,0,0]EN	[1,1,0,0,0]EN	[1,1,0,0,0]EN	[1,1,0,0,0]EN	[0,0,0,0,0]	[0,0,0,0,0]	[0,0,0,0,0]	[0,0,0,0,0]	[0,0,0,0,0]	[0,0,0,0,0]	[0,0,0,0,0]	[0,0,0,0,0]	[0,0,0,0,0]
Cheirodon australeVU	[0,0,0,0,0]	[0,0,0,0,0]	[0,0,0,0,0]	[0,0,0,0,0]	[0,0,0,0,0]	[0,0,0,0,0]	[0,0,0,0,0]	[0,0,0,0,0]	[0,0,0,0,0]	[0,0,0,0,0]	[0,0,0,0,0]	[0,0,0,0,0]	[0,0,0,0,0]	[0,0,0,0,0]	[0,0,0,0,0]	[0,0,0,0,0]	[0,0,0,0,0]	[0,0,0,0,0]	[0,0,0,0,0]	[0,0,0,0,0]	[0,0,0,0,0]	[1,1,1,0,0]VU	[1,1,1,0,0]VU	[1,1,1,0,0]VU	[0,0,0,0,0]	[0,0,0,0,0]	[0,0,0,0,0]	[0,0,0,0,0]	[0,0,0,0,0]
Cheirodon galusdaeVU	[0,0,0,0,0]	[0,0,0,0,0]	[0,0,0,0,0]	[0,0,0,0,0]	[0,0,0,0,0]	[0,0,0,0,0]	[0,0,0,0,0]	[0,0,0,0,0]	[0,0,0,0,0]	[0,0,0,0,0]	[0,0,0,0,0]	[0,0,0,0,0]	[0,0,0,0,0]	[0,0,0,0,0]	[1,1,1,0,0]VU	[1,1,1,0,0]VU	[1,1,1,0,0]VU	[1,1,1,0,0]VU	[1,1,1,0,0]VU	[1,1,1,0,0]VU	[0,0,0,0,0]	[0,0,0,0,0]	[0,0,0,0,0]	[0,0,0,0,0]	[0,0,0,0,0]	[0,0,0,0,0]	[0,0,0,0,0]	[0,0,0,0,0]	[0,0,0,0,0]
Cheirodon kilianiEN	[0,0,0,0,0]	[0,0,0,0,0]	[0,0,0,0,0]	[0,0,0,0,0]	[0,0,0,0,0]	[0,0,0,0,0]	[0,0,0,0,0]	[0,0,0,0,0]	[0,0,0,0,0]	[0,0,0,0,0]	[0,0,0,0,0]	[0,0,0,0,0]	[0,0,0,0,0]	[0,0,0,0,0]	[0,0,0,0,0]	[0,0,0,0,0]	[0,0,0,0,0]	[0,0,0,0,0]	[0,0,0,0,0]	[0,0,0,0,0]	[0,0,0,0,0]	[1,1,0,0,0]	[0,0,0,0,0]	[0,0,0,0,0]	[0,0,0,0,0]	[0,0,0,0,0]	[0,0,0,0,0]	[0,0,0,0,0]	[0,0,0,0,0]
Cheirodon pisciculusVU	[0,0,0,0,0]	[0,0,0,0,0]	[0,0,0,0,0]	[0,0,0,0,0]	[0,0,0,0,0]	[0,0,0,0,0]	[0,0,0,0,0]	[1,1,1,0,0]VU	[1,1,1,0,0]VU	[1,1,1,0,0]VU	[1,1,1,0,0]VU	[1,1,1,0,0]VU	[1,1,1,0,0]VU	[1,1,1,0,0]VU	[0,0,0,0,0]	[0,0,0,0,0]	[0,0,0,0,0]	[0,0,0,0,0]	[0,0,0,0,0]	[0,0,0,0,0]	[0,0,0,0,0]	[0,0,0,0,0]	[0,0,0,0,0]	[0,0,0,0,0]	[0,0,0,0,0]	[0,0,0,0,0]	[0,0,0,0,0]	[0,0,0,0,0]	[0,0,0,0,0]
Diplomystes camposensisEN	[0,0,0,0,0]	[0,0,0,0,0]	[0,0,0,0,0]	[0,0,0,0,0]	[0,0,0,0,0]	[0,0,0,0,0]	[0,0,0,0,0]	[0,0,0,0,0]	[0,0,0,0,0]	[0,0,0,0,0]	[0,0,0,0,0]	[0,0,0,0,0]	[0,0,0,0,0]	[0,0,0,0,0]	[0,0,0,0,0]	[0,0,0,0,0]	[0,0,0,0,0]	[0,0,0,0,0]	[0,0,0,0,0]	[0,0,0,0,0]	[1,1,0,0,0]EN	[1,1,0,0,0]EN	[0,0,0,0,0]	[0,0,0,0,0]	[0,0,0,0,0]	[0,0,0,0,0]	[0,0,0,0,0]	[0,0,0,0,0]	[0,0,0,0,0]
Diplomystes chilensis	[0,0,0,0,0]	[0,0,0,0,0]	[0,0,0,0,0]	[0,0,0,0,0]	[0,0,0,0,0]	[0,0,0,0,0]	[0,0,0,0,0]	[0,0,0,0,0]	[0,0,0,0,0]	[0,0,0,0,0]	[0,0,0,0,0]	[0,0,0,0,0]	[1,0,0,0,0]	[0,0,0,0,0]	[0,0,0,0,0]	[0,0,0,0,0]	[0,0,0,0,0]	[0,0,0,0,0]	[0,0,0,0,0]	[0,0,0,0,0]	[0,0,0,0,0]	[0,0,0,0,0]	[0,0,0,0,0]	[0,0,0,0,0]	[0,0,0,0,0]	[0,0,0,0,0]	[0,0,0,0,0]	[0,0,0,0,0]	[0,0,0,0,0]
Diplomystes incognitus sp. nov.EN	[0,0,0,0,0]	[0,0,0,0,0]	[0,0,0,0,0]	[0,0,0,0,0]	[0,0,0,0,0]	[0,0,0,0,0]	[0,0,0,0,0]	[0,0,0,0,0]	[0,0,0,0,0]	[0,0,0,0,0]	[0,0,0,0,0]	[0,0,0,0,0]	[0,0,0,0,0]	[1,1,0,0,0]EN	[1,1,0,0,0]EN	[1,1,0,0,0]EN	[1,1,0,0,0]EN	[0,0,0,0,0]	[0,0,0,0,0]	[0,0,0,0,0]	[0,0,0,0,0]	[0,0,0,0,0]	[0,0,0,0,0]	[0,0,0,0,0]	[0,0,0,0,0]	[0,0,0,0,0]	[0,0,0,0,0]	[0,0,0,0,0]	[0,0,0,0,0]
Diplomystes nahuelbutaensisEN	[0,0,0,0,0]	[0,0,0,0,0]	[0,0,0,0,0]	[0,0,0,0,0]	[0,0,0,0,0]	[0,0,0,0,0]	[0,0,0,0,0]	[0,0,0,0,0]	[0,0,0,0,0]	[0,0,0,0,0]	[0,0,0,0,0]	[0,0,0,0,0]	[0,0,0,0,0]	[0,0,0,0,0]	[0,0,0,0,0]	[0,0,0,0,0]	[0,0,0,0,0]	[0,0,0,0,0]	[1,1,0,0,0]EN	[1,1,0,0,0]EN	[0,0,0,0,0]	[0,0,0,0,0]	[0,0,0,0,0]	[0,0,0,0,0]	[0,0,0,0,0]	[0,0,0,0,0]	[0,0,0,0,0]	[0,0,0,0,0]	[0,0,0,0,0]
Galaxias globicepsEN	[0,0,0,0,0]	[0,0,0,0,0]	[0,0,0,0,0]	[0,0,0,0,0]	[0,0,0,0,0]	[0,0,0,0,0]	[0,0,0,0,0]	[0,0,0,0,0]	[0,0,0,0,0]	[0,0,0,0,0]	[0,0,0,0,0]	[0,0,0,0,0]	[0,0,0,0,0]	[0,0,0,0,0]	[0,0,0,0,0]	[0,0,0,0,0]	[0,0,0,0,0]	[0,0,0,0,0]	[0,0,0,0,0]	[0,0,0,0,0]	[0,0,0,0,0]	[0,0,0,0,0]	[0,0,0,0,0]	[1,1,0,0,0]EN	[0,0,0,0,0]	[0,0,0,0,0]	[0,0,0,0,0]	[0,0,0,0,0]	[0,0,0,0,0]
Galaxias maculatusVU/LC	[0,0,0,0,0]	[0,0,0,0,0]	[0,0,0,0,0]	[0,0,0,0,0]	[0,0,0,0,0]	[0,0,0,0,0]	[0,0,0,0,0]	[1,1,1,0,0]VU	[1,1,1,0,0]VU	[1,1,1,0,0]VU	[1,1,1,0,0]VU	[1,1,1,0,0]VU	[1,1,1,0,0]VU	[1,1,1,0,0]VU	[1,1,1,0,0]VU	[1,1,1,0,0]VU	[1,1,1,1,1]LC	[1,1,1,1,1]LC	[1,1,1,1,1]LC	[1,1,1,1,1]LC	[1,1,1,1,1]LC	[1,1,1,1,1]LC	[1,1,1,1,1]LC	[1,1,1,1,1]LC	[1,1,1,1,1]LC	[1,1,1,1,1]LC	[1,1,1,1,1]LC	[1,1,1,1,1]LC	[1,1,1,1,1]LC
Galaxias plateiLC	[0,0,0,0,0]	[0,0,0,0,0]	[0,0,0,0,0]	[0,0,0,0,0]	[0,0,0,0,0]	[0,0,0,0,0]	[0,0,0,0,0]	[0,0,0,0,0]	[0,0,0,0,0]	[0,0,0,0,0]	[0,0,0,0,0]	[0,0,0,0,0]	[0,0,0,0,0]	[0,0,0,0,0]	[0,0,0,0,0]	[0,0,0,0,0]	[0,0,0,0,0]	[0,0,0,0,0]	[0,0,0,0,0]	[0,0,0,0,0]	[1,1,1,1,1]LC	[1,1,1,1,1]LC	[1,1,1,1,1]LC	[1,1,1,1,1]LC	[1,1,1,1,1]LC	[1,1,1,1,1]LC	[1,1,1,1,1]LC	[1,1,1,1,1]LC	[1,1,1,1,1]LC
Geotria australisVU	[0,0,0,0,0]	[0,0,0,0,0]	[0,0,0,0,0]	[0,0,0,0,0]	[0,0,0,0,0]	[0,0,0,0,0]	[0,0,0,0,0]	[0,0,0,0,0]	[0,0,0,0,0]	[0,0,0,0,0]	[0,0,0,0,0]	[1,1,1,0,0]VU	[1,1,1,0,0]VU	[1,1,1,0,0]VU	[1,1,1,0,0]VU	[1,1,1,0,0]VU	[1,1,1,0,0]VU	[1,1,1,0,0]VU	[1,1,1,0,0]VU	[1,1,1,0,0]VU	[1,1,1,0,0]VU	[1,1,1,0,0]VU	[1,1,1,0,0]VU	[1,1,1,0,0]VU	[1,1,1,0,0]VU	[1,1,1,0,0]VU	[1,1,1,0,0]VU	[1,1,1,0,0]VU	[1,1,1,0,0]VU
Hatcheria macraeiVU	[0,0,0,0,0]	[0,0,0,0,0]	[0,0,0,0,0]	[0,0,0,0,0]	[0,0,0,0,0]	[0,0,0,0,0]	[0,0,0,0,0]	[0,0,0,0,0]	[0,0,0,0,0]	[0,0,0,0,0]	[0,0,0,0,0]	[0,0,0,0,0]	[0,0,0,0,0]	[0,0,0,0,0]	[0,0,0,0,0]	[0,0,0,0,0]	[0,0,0,0,0]	[0,0,0,0,0]	[0,0,0,0,0]	[1,1,1,0,0]VU	[1,1,1,0,0]VU	[1,1,1,0,0]VU	[1,1,1,0,0]VU	[0,0,0,0,0]	[1,1,1,0,0]VU	[1,1,1,0,0]VU	[1,1,1,0,0]VU	[1,1,1,0,0]VU	[0,0,0,0,0]
Mordacia lapicidaEN	[0,0,0,0,0]	[0,0,0,0,0]	[0,0,0,0,0]	[0,0,0,0,0]	[0,0,0,0,0]	[0,0,0,0,0]	[0,0,0,0,0]	[0,0,0,0,0]	[0,0,0,0,0]	[0,0,0,0,0]	[0,0,0,0,0]	[1,1,0,0,0]EN	[1,1,0,0,0]EN	[1,1,0,0,0]EN	[1,1,0,0,0]EN	[1,1,0,0,0]EN	[1,1,0,0,0]EN	[1,1,0,0,0]EN	[1,1,0,0,0]EN	[1,1,0,0,0]EN	[1,1,0,0,0]EN	[1,1,0,0,0]EN	[1,1,0,0,0]EN	[1,1,0,0,0]EN	[1,1,0,0,0]EN	[1,1,0,0,0]EN	[1,1,0,0,0]EN	[1,1,0,0,0]EN	[1,1,0,0,0]EN
Nematogenys inermisVU	[0,0,0,0,0]	[0,0,0,0,0]	[0,0,0,0,0]	[0,0,0,0,0]	[0,0,0,0,0]	[0,0,0,0,0]	[0,0,0,0,0]	[0,0,0,0,0]	[0,0,0,0,0]	[0,0,0,0,0]	[0,0,0,0,0]	[0,0,0,0,0]	[1,1,1,0,0]VU	[1,1,1,0,0]VU	[1,1,1,0,0]VU	[1,1,1,0,0]VU	[1,1,1,0,0]VU	[1,1,1,0,0]VU	[1,1,1,0,0]VU	[1,1,1,0,0]VU	[0,0,0,0,0]	[0,0,0,0,0]	[0,0,0,0,0]	[0,0,0,0,0]	[0,0,0,0,0]	[0,0,0,0,0]	[0,0,0,0,0]	[0,0,0,0,0]	[0,0,0,0,0]
Odontesthes brevianalisVU	[0,0,0,0,0]	[0,0,0,0,0]	[0,0,0,0,0]	[0,0,0,0,0]	[0,0,0,0,0]	[0,0,0,0,0]	[0,0,0,0,0]	[0,0,0,0,0]	[1,1,1,0,0]VU	[1,1,1,0,0]VU	[1,1,1,0,0]VU	[1,1,1,0,0]VU	[1,1,1,0,0]VU	[1,1,1,0,0]VU	[1,1,1,0,0]VU	[1,1,1,0,0]VU	[1,1,1,0,0]VU	[1,1,1,0,0]VU	[1,1,1,0,0]VU	[1,1,1,0,0]VU	[1,1,1,0,0]VU	[1,1,1,0,0]VU	[1,1,1,0,0]VU	[1,1,1,0,0]VU	[0,0,0,0,0]	[0,0,0,0,0]	[0,0,0,0,0]	[0,0,0,0,0]	[0,0,0,0,0]
Odontesthes hatcheriNT	[0,0,0,0,0]	[0,0,0,0,0]	[0,0,0,0,0]	[0,0,0,0,0]	[0,0,0,0,0]	[0,0,0,0,0]	[0,0,0,0,0]	[0,0,0,0,0]	[0,0,0,0,0]	[0,0,0,0,0]	[0,0,0,0,0]	[0,0,0,0,0]	[0,0,0,0,0]	[0,0,0,0,0]	[0,0,0,0,0]	[0,0,0,0,0]	[0,0,0,0,0]	[0,0,0,0,0]	[0,0,0,0,0]	[0,0,0,0,0]	[0,0,0,0,0]	[0,0,0,0,0]	[0,0,0,0,0]	[0,0,0,0,0]	[0,0,0,0,0]	[0,0,0,0,0]	[1,1,1,1,0]NT	[1,1,1,1,0]NT	[0,0,0,0,0]
Odontesthes mauleanumVU	[0,0,0,0,0]	[0,0,0,0,0]	[0,0,0,0,0]	[0,0,0,0,0]	[0,0,0,0,0]	[0,0,0,0,0]	[0,0,0,0,0]	[0,0,0,0,0]	[0,0,0,0,0]	[0,0,0,0,0]	[0,0,0,0,0]	[1,1,1,0,0]VU	[1,1,1,0,0]VU	[1,1,1,0,0]VU	[1,1,1,0,0]VU	[1,1,1,0,0]VU	[1,1,1,0,0]VU	[1,1,1,0,0]VU	[1,1,1,0,0]VU	[1,1,1,0,0]VU	[1,1,1,0,0]VU	[1,1,1,0,0]VU	[1,1,1,0,0]VU	[1,1,1,0,0]VU	[0,0,0,0,0]	[0,0,0,0,0]	[0,0,0,0,0]	[0,0,0,0,0]	[0,0,0,0,0]
Olivaichthys viedmensis	[0,0,0,0,0]	[0,0,0,0,0]	[0,0,0,0,0]	[0,0,0,0,0]	[0,0,0,0,0]	[0,0,0,0,0]	[0,0,0,0,0]	[0,0,0,0,0]	[0,0,0,0,0]	[0,0,0,0,0]	[0,0,0,0,0]	[0,0,0,0,0]	[0,0,0,0,0]	[0,0,0,0,0]	[0,0,0,0,0]	[0,0,0,0,0]	[0,0,0,0,0]	[0,0,0,0,0]	[0,0,0,0,0]	[0,0,0,0,0]	[0,0,0,0,0]	[0,0,0,0,0]	[0,0,0,0,0]	[0,0,0,0,0]	[0,0,0,0,0]	[0,0,0,0,0]	[0,0,0,0,0]	[1,1,1,1,1]	[0,0,0,0,0]
Orestias ascotanensisEN	[0,0,0,0,0]	[0,0,0,0,0]	[0,0,0,0,0]	[0,0,0,0,0]	[1,1,0,0,0]EN	[0,0,0,0,0]	[0,0,0,0,0]	[0,0,0,0,0]	[0,0,0,0,0]	[0,0,0,0,0]	[0,0,0,0,0]	[0,0,0,0,0]	[0,0,0,0,0]	[0,0,0,0,0]	[0,0,0,0,0]	[0,0,0,0,0]	[0,0,0,0,0]	[0,0,0,0,0]	[0,0,0,0,0]	[0,0,0,0,0]	[0,0,0,0,0]	[0,0,0,0,0]	[0,0,0,0,0]	[0,0,0,0,0]	[0,0,0,0,0]	[0,0,0,0,0]	[0,0,0,0,0]	[0,0,0,0,0]	[0,0,0,0,0]
Orestias cf. agassiiEN	[0,0,0,0,0]	[0,0,0,0,0]	[0,0,0,0,0]	[1,1,0,0,0]EN	[0,0,0,0,0]	[0,0,0,0,0]	[0,0,0,0,0]	[0,0,0,0,0]	[0,0,0,0,0]	[0,0,0,0,0]	[0,0,0,0,0]	[0,0,0,0,0]	[0,0,0,0,0]	[0,0,0,0,0]	[0,0,0,0,0]	[0,0,0,0,0]	[0,0,0,0,0]	[0,0,0,0,0]	[0,0,0,0,0]	[0,0,0,0,0]	[0,0,0,0,0]	[0,0,0,0,0]	[0,0,0,0,0]	[0,0,0,0,0]	[0,0,0,0,0]	[0,0,0,0,0]	[0,0,0,0,0]	[0,0,0,0,0]	[0,0,0,0,0]
Orestias chungarensisEN	[1,1,0,0,0]EN	[0,0,0,0,0]	[0,0,0,0,0]	[0,0,0,0,0]	[0,0,0,0,0]	[0,0,0,0,0]	[0,0,0,0,0]	[0,0,0,0,0]	[0,0,0,0,0]	[0,0,0,0,0]	[0,0,0,0,0]	[0,0,0,0,0]	[0,0,0,0,0]	[0,0,0,0,0]	[0,0,0,0,0]	[0,0,0,0,0]	[0,0,0,0,0]	[0,0,0,0,0]	[0,0,0,0,0]	[0,0,0,0,0]	[0,0,0,0,0]	[0,0,0,0,0]	[0,0,0,0,0]	[0,0,0,0,0]	[0,0,0,0,0]	[0,0,0,0,0]	[0,0,0,0,0]	[0,0,0,0,0]	[0,0,0,0,0]
Orestias laucaensisEN	[0,0,0,0,0]	[1,1,0,0,0]EN	[0,0,0,0,0]	[0,0,0,0,0]	[0,0,0,0,0]	[0,0,0,0,0]	[0,0,0,0,0]	[0,0,0,0,0]	[0,0,0,0,0]	[0,0,0,0,0]	[0,0,0,0,0]	[0,0,0,0,0]	[0,0,0,0,0]	[0,0,0,0,0]	[0,0,0,0,0]	[0,0,0,0,0]	[0,0,0,0,0]	[0,0,0,0,0]	[0,0,0,0,0]	[0,0,0,0,0]	[0,0,0,0,0]	[0,0,0,0,0]	[0,0,0,0,0]	[0,0,0,0,0]	[0,0,0,0,0]	[0,0,0,0,0]	[0,0,0,0,0]	[0,0,0,0,0]	[0,0,0,0,0]
Orestias parinacotensisEN	[0,0,0,0,0]	[1,1,0,0,0]EN	[0,0,0,0,0]	[0,0,0,0,0]	[0,0,0,0,0]	[0,0,0,0,0]	[0,0,0,0,0]	[0,0,0,0,0]	[0,0,0,0,0]	[0,0,0,0,0]	[0,0,0,0,0]	[0,0,0,0,0]	[0,0,0,0,0]	[0,0,0,0,0]	[0,0,0,0,0]	[0,0,0,0,0]	[0,0,0,0,0]	[0,0,0,0,0]	[0,0,0,0,0]	[0,0,0,0,0]	[0,0,0,0,0]	[0,0,0,0,0]	[0,0,0,0,0]	[0,0,0,0,0]	[0,0,0,0,0]	[0,0,0,0,0]	[0,0,0,0,0]	[0,0,0,0,0]	[0,0,0,0,0]
Percichthys melanopsVU	[0,0,0,0,0]	[0,0,0,0,0]	[0,0,0,0,0]	[0,0,0,0,0]	[0,0,0,0,0]	[0,0,0,0,0]	[0,0,0,0,0]	[0,0,0,0,0]	[0,0,0,0,0]	[0,0,0,0,0]	[0,0,0,0,0]	[1,1,1,0,0]VU	[1,1,1,0,0]VU	[1,1,1,0,0]VU	[1,1,1,0,0]VU	[1,1,1,0,0]VU	[1,1,1,0,0]VU	[1,1,1,0,0]VU	[1,1,1,0,0]VU	[0,0,0,0,0]	[0,0,0,0,0]	[0,0,0,0,0]	[0,0,0,0,0]	[0,0,0,0,0]	[0,0,0,0,0]	[0,0,0,0,0]	[0,0,0,0,0]	[0,0,0,0,0]	[0,0,0,0,0]
Percichthys truchaNT/LC	[0,0,0,0,0]	[0,0,0,0,0]	[0,0,0,0,0]	[0,0,0,0,0]	[0,0,0,0,0]	[0,0,0,0,0]	[0,0,0,0,0]	[0,0,0,0,0]	[0,0,0,0,0]	[0,0,0,0,0]	[0,0,0,0,0]	[1,1,1,1,0]NT	[1,1,1,1,0]NT	[1,1,1,1,0]NT	[1,1,1,1,0]NT	[1,1,1,1,0]NT	[1,1,1,1,1]LC	[1,1,1,1,1]LC	[1,1,1,1,1]LC	[1,1,1,1,1]LC	[1,1,1,1,1]LC	[1,1,1,1,1]LC	[1,1,1,1,1]LC	[1,1,1,1,1]LC	[1,1,1,1,1]LC	[0,0,0,0,0]	[0,0,0,0,0]	[1,1,1,1,1]LC	[0,0,0,0,0]
Percilia gillissiEN	[0,0,0,0,0]	[0,0,0,0,0]	[0,0,0,0,0]	[0,0,0,0,0]	[0,0,0,0,0]	[0,0,0,0,0]	[0,0,0,0,0]	[0,0,0,0,0]	[0,0,0,0,0]	[0,0,0,0,0]	[0,0,0,0,0]	[1,1,0,0,0]EN	[1,1,0,0,0]EN	[1,1,0,0,0]EN	[1,1,0,0,0]EN	[1,1,0,0,0]EN	[1,1,0,0,0]EN	[1,1,0,0,0]EN	[1,1,0,0,0]EN	[1,1,0,0,0]EN	[1,1,0,0,0]EN	[1,1,0,0,0]EN	[1,1,0,0,0]EN	[0,0,0,0,0]	[0,0,0,0,0]	[0,0,0,0,0]	[0,0,0,0,0]	[0,0,0,0,0]	[0,0,0,0,0]
Percilia irwiniEN	[0,0,0,0,0]	[0,0,0,0,0]	[0,0,0,0,0]	[0,0,0,0,0]	[0,0,0,0,0]	[0,0,0,0,0]	[0,0,0,0,0]	[0,0,0,0,0]	[0,0,0,0,0]	[0,0,0,0,0]	[0,0,0,0,0]	[0,0,0,0,0]	[0,0,0,0,0]	[0,0,0,0,0]	[0,0,0,0,0]	[0,0,0,0,0]	[0,0,0,0,0]	[1,1,0,0,0]EN	[1,1,0,0,0]EN	[0,0,0,0,0]	[0,0,0,0,0]	[0,0,0,0,0]	[0,0,0,0,0]	[0,0,0,0,0]	[0,0,0,0,0]	[0,0,0,0,0]	[0,0,0,0,0]	[0,0,0,0,0]	[0,0,0,0,0]
Trichomycterus areolatusVU	[0,0,0,0,0]	[0,0,0,0,0]	[0,0,0,0,0]	[0,0,0,0,0]	[0,0,0,0,0]	[0,0,0,0,0]	[0,0,0,0,0]	[1,1,1,0,0]VU	[1,1,1,0,0]VU	[1,1,1,0,0]VU	[1,1,1,0,0]VU	[1,1,1,0,0]VU	[1,1,1,0,0]VU	[1,1,1,0,0]VU	[1,1,1,0,0]VU	[1,1,1,0,0]VU	[1,1,1,0,0]VU	[1,1,1,0,0]VU	[1,1,1,0,0]VU	[1,1,1,0,0]VU	[1,1,1,0,0]VU	[1,1,1,0,0]VU	[1,1,1,0,0]VU	[1,1,1,0,0]VU	[0,0,0,0,0]	[0,0,0,0,0]	[0,0,0,0,0]	[0,0,0,0,0]	[0,0,0,0,0]
Trichomycterus chiltoniEN	[0,0,0,0,0]	[0,0,0,0,0]	[0,0,0,0,0]	[0,0,0,0,0]	[0,0,0,0,0]	[0,0,0,0,0]	[0,0,0,0,0]	[0,0,0,0,0]	[0,0,0,0,0]	[0,0,0,0,0]	[0,0,0,0,0]	[0,0,0,0,0]	[0,0,0,0,0]	[0,0,0,0,0]	[0,0,0,0,0]	[0,0,0,0,0]	[0,0,0,0,0]	[0,0,0,0,0]	[1,1,0,0,0]EN	[0,0,0,0,0]	[0,0,0,0,0]	[0,0,0,0,0]	[0,0,0,0,0]	[0,0,0,0,0]	[0,0,0,0,0]	[0,0,0,0,0]	[0,0,0,0,0]	[0,0,0,0,0]	[0,0,0,0,0]
Trichomycterus chungaraensisEN	[1,1,0,0,0]EN	[0,0,0,0,0]	[0,0,0,0,0]	[0,0,0,0,0]	[0,0,0,0,0]	[0,0,0,0,0]	[0,0,0,0,0]	[0,0,0,0,0]	[0,0,0,0,0]	[0,0,0,0,0]	[0,0,0,0,0]	[0,0,0,0,0]	[0,0,0,0,0]	[0,0,0,0,0]	[0,0,0,0,0]	[0,0,0,0,0]	[0,0,0,0,0]	[0,0,0,0,0]	[0,0,0,0,0]	[0,0,0,0,0]	[0,0,0,0,0]	[0,0,0,0,0]	[0,0,0,0,0]	[0,0,0,0,0]	[0,0,0,0,0]	[0,0,0,0,0]	[0,0,0,0,0]	[0,0,0,0,0]	[0,0,0,0,0]
Trichomycterus laucaensisEN	[0,0,0,0,0]	[1,1,0,0,0]EN	[0,0,0,0,0]	[0,0,0,0,0]	[0,0,0,0,0]	[0,0,0,0,0]	[0,0,0,0,0]	[0,0,0,0,0]	[0,0,0,0,0]	[0,0,0,0,0]	[0,0,0,0,0]	[0,0,0,0,0]	[0,0,0,0,0]	[0,0,0,0,0]	[0,0,0,0,0]	[0,0,0,0,0]	[0,0,0,0,0]	[0,0,0,0,0]	[0,0,0,0,0]	[0,0,0,0,0]	[0,0,0,0,0]	[0,0,0,0,0]	[0,0,0,0,0]	[0,0,0,0,0]	[0,0,0,0,0]	[0,0,0,0,0]	[0,0,0,0,0]	[0,0,0,0,0]	[0,0,0,0,0]
Trichomycterus rivulatusEN	[0,0,0,0,0]	[1,1,0,0,0]EN	[0,0,0,0,0]	[1,1,0,0,0]EN	[0,0,0,0,0]	[0,0,0,0,0]	[0,0,0,0,0]	[0,0,0,0,0]	[0,0,0,0,0]	[0,0,0,0,0]	[0,0,0,0,0]	[0,0,0,0,0]	[0,0,0,0,0]	[0,0,0,0,0]	[0,0,0,0,0]	[0,0,0,0,0]	[0,0,0,0,0]	[0,0,0,0,0]	[0,0,0,0,0]	[0,0,0,0,0]	[0,0,0,0,0]	[0,0,0,0,0]	[0,0,0,0,0]	[0,0,0,0,0]	[0,0,0,0,0]	[0,0,0,0,0]	[0,0,0,0,0]	[0,0,0,0,0]	[0,0,0,0,0]
Exotic specieSTATUS
Acipenser baeriNAT	[0,0,0,0,0]	[0,0,0,0,0]	[0,0,0,0,0]	[0,0,0,0,0]	[0,0,0,0,0]	[0,0,0,0,0]	[0,0,0,0,0]	[0,0,0,0,0]	[0,0,0,0,0]	[0,0,0,0,0]	[0,0,0,0,0]	[0,0,0,0,0]	[0,1,1,1,1]	[0,0,0,0,0]	[0,0,0,0,0]	[0,0,0,0,0]	[0,0,0,0,0]	[0,0,0,0,0]	[0,0,0,0,0]	[0,0,0,0,0]	[0,0,0,0,0]	[0,0,0,0,0]	[0,0,0,0,0]	[0,0,0,0,0]	[0,0,0,0,0]	[0,0,0,0,0]	[0,1,1,1,1]	[0,0,0,0,0]	[0,0,0,0,0]
Acipenser transmontanusNAT	[0,0,0,0,0]	[0,0,0,0,0]	[0,0,0,0,0]	[0,0,0,0,0]	[0,0,0,0,0]	[0,0,0,0,0]	[0,0,0,0,0]	[0,0,0,0,0]	[0,0,0,0,0]	[0,0,0,0,0]	[0,0,0,0,0]	[0,0,0,0,0]	[0,1,1,1,1]	[0,0,0,0,0]	[0,0,0,0,0]	[0,0,0,0,0]	[0,0,0,0,0]	[0,0,0,0,0]	[0,0,0,0,0]	[0,0,0,0,0]	[0,0,0,0,0]	[0,0,0,0,0]	[0,0,0,0,0]	[0,0,0,0,0]	[0,0,0,0,0]	[0,0,0,0,0]	[0,0,0,0,0]	[0,0,0,0,0]	[0,0,0,0,0]
Ameiurus melasNAT	[0,0,0,0,0]	[0,0,0,0,0]	[0,0,0,0,0]	[0,0,0,0,0]	[0,0,0,0,0]	[0,0,0,0,0]	[0,0,0,0,0]	[0,0,0,0,0]	[0,0,0,0,0]	[0,0,0,0,0]	[0,0,0,0,0]	[0,0,0,0,0]	[0,0,0,0,0]	[0,0,0,0,0]	[0,0,0,0,0]	[0,1,1,1,1]	[0,1,1,1,1]	[0,0,0,0,0]	[0,0,0,0,0]	[0,0,0,0,0]	[0,0,0,0,0]	[0,0,0,0,0]	[0,0,0,0,0]	[0,0,0,0,0]	[0,0,0,0,0]	[0,0,0,0,0]	[0,0,0,0,0]	[0,0,0,0,0]	[0,0,0,0,0]
Ameiurus nebulosusNAT	[0,0,0,0,0]	[0,0,0,0,0]	[0,0,0,0,0]	[0,0,0,0,0]	[0,0,0,0,0]	[0,0,0,0,0]	[0,0,0,0,0]	[0,0,0,0,0]	[0,0,0,0,0]	[0,0,0,0,0]	[0,0,0,0,0]	[0,0,0,0,0]	[0,1,1,1,1]	[0,1,1,1,1]	[0,1,1,1,1]	[0,1,1,1,1]	[0,1,1,1,1]	[0,0,0,0,0]	[0,0,0,0,0]	[0,0,0,0,0]	[0,0,0,0,0]	[0,0,0,0,0]	[0,0,0,0,0]	[0,0,0,0,0]	[0,0,0,0,0]	[0,0,0,0,0]	[0,0,0,0,0]	[0,0,0,0,0]	[0,0,0,0,0]
Australoherus facetusNAT	[0,0,0,0,0]	[0,0,0,0,0]	[0,0,0,0,0]	[0,0,0,0,0]	[0,0,0,0,0]	[0,0,1,1,1]	[0,0,1,1,1]	[0,0,1,1,1]	[0,0,1,1,1]	[0,1,1,1,1]	[0,1,1,1,1]	[0,1,1,1,1]	[0,1,1,1,1]	[0,1,1,1,1]	[0,0,0,0,0]	[0,0,0,0,0]	[0,1,1,1,1]	[0,1,1,1,1]	[0,1,1,1,1]	[0,0,0,0,0]	[0,0,0,0,0]	[0,0,0,0,0]	[0,0,0,0,0]	[0,0,0,0,0]	[0,0,0,0,0]	[0,0,0,0,0]	[0,0,0,0,0]	[0,0,0,0,0]	[0,0,0,0,0]
Carassius auratusNAT	[0,0,0,0,0]	[0,0,0,0,0]	[0,0,0,0,0]	[0,0,0,0,0]	[0,0,0,0,0]	[0,0,0,0,0]	[0,0,0,0,0]	[0,0,0,0,0]	[0,0,0,0,0]	[0,0,0,0,0]	[0,0,0,0,0]	[0,0,0,0,0]	[0,1,1,1,1]	[0,1,1,1,1]	[0,1,1,1,1]	[0,1,1,1,1]	[0,1,1,1,1]	[0,1,1,1,1]	[0,1,1,1,1]	[0,0,1,1,1]	[0,0,1,1,1]	[0,0,1,1,1]	[0,0,1,1,1]	[0,0,1,1,1]	[0,0,0,0,0]	[0,0,0,0,0]	[0,0,0,0,0]	[0,0,0,0,0]	[0,0,0,0,0]
Carassius carassiusNAT	[0,0,0,0,0]	[0,0,0,0,0]	[0,0,0,0,0]	[0,0,0,0,0]	[0,0,0,0,0]	[0,0,0,0,0]	[0,0,0,0,0]	[0,0,0,0,0]	[0,0,0,0,0]	[0,0,0,0,0]	[0,0,0,0,0]	[0,0,0,0,0]	[0,1,1,1,1]	[0,0,0,0,0]	[0,0,0,0,0]	[0,0,0,0,0]	[0,0,0,0,0]	[0,0,0,0,0]	[0,1,1,1,1]	[0,0,1,1,1]	[0,0,1,1,1]	[0,0,1,1,1]	[0,0,1,1,1]	[0,0,1,1,1]	[0,0,0,0,0]	[0,0,0,0,0]	[0,0,0,0,0]	[0,0,0,0,0]	[0,0,0,0,0]
Cheirodon interruptusNAT	[0,0,0,0,0]	[0,0,0,0,0]	[0,0,0,0,0]	[0,0,0,0,0]	[0,0,0,0,0]	[0,0,0,0,0]	[0,0,0,0,0]	[0,1,1,1,1]	[0,1,1,1,1]	[0,1,1,1,1]	[0,1,1,1,1]	[0,1,1,1,1]	[0,1,1,1,1]	[0,0,0,0,0]	[0,0,0,0,0]	[0,0,0,0,0]	[0,0,0,0,0]	[0,0,0,0,0]	[0,0,0,0,0]	[0,0,0,0,0]	[0,0,0,0,0]	[0,0,0,0,0]	[0,0,0,0,0]	[0,0,0,0,0]	[0,0,0,0,0]	[0,0,0,0,0]	[0,0,0,0,0]	[0,0,0,0,0]	[0,0,0,0,0]
Cnesterodon decemmaculatusNAT	[0,0,0,0,0]	[0,0,0,0,0]	[0,0,0,0,0]	[0,0,0,0,0]	[0,0,0,0,0]	[0,0,0,0,0]	[0,0,0,0,0]	[0,0,1,1,1]	[0,0,1,1,1]	[0,0,1,1,1]	[0,0,1,1,1]	[0,1,1,1,1]	[0,1,1,1,1]	[0,0,0,0,0]	[0,0,0,0,0]	[0,0,0,0,0]	[0,0,0,0,0]	[0,0,0,0,0]	[0,0,0,0,0]	[0,0,0,0,0]	[0,0,0,0,0]	[0,0,0,0,0]	[0,0,0,0,0]	[0,0,0,0,0]	[0,0,0,0,0]	[0,0,0,0,0]	[0,0,0,0,0]	[0,0,0,0,0]	[0,0,0,0,0]
Coregonus clupeaformisNAT	[0,0,0,0,0]	[0,0,0,0,0]	[0,0,0,0,0]	[0,0,0,0,0]	[0,0,0,0,0]	[0,0,0,0,0]	[0,0,0,0,0]	[0,0,0,0,0]	[0,0,0,0,0]	[0,0,0,0,0]	[0,0,0,0,0]	[0,0,0,0,0]	[0,0,0,0,0]	[0,0,0,0,0]	[0,0,0,0,0]	[0,0,0,0,0]	[0,0,0,0,0]	[0,1,1,1,1]	[0,1,1,1,1]	[0,0,0,0,0]	[0,0,0,0,0]	[0,0,0,0,0]	[0,0,0,0,0]	[0,0,0,0,0]	[0,0,0,0,0]	[0,0,0,0,0]	[0,0,0,0,0]	[0,0,0,0,0]	[0,0,0,0,0]
Ctenopharyngodon idellaNAT	[0,0,0,0,0]	[0,0,0,0,0]	[0,0,0,0,0]	[0,0,0,0,0]	[0,0,0,0,0]	[0,0,0,0,0]	[0,0,0,0,0]	[0,0,0,0,0]	[0,0,0,0,0]	[0,0,0,0,0]	[0,0,0,0,0]	[0,0,0,0,0]	[0,0,0,0,0]	[0,0,0,0,0]	[0,0,0,0,0]	[0,0,0,0,0]	[0,0,0,0,0]	[0,0,0,0,0]	[0,1,1,1,1]	[0,0,0,0,0]	[0,0,0,0,0]	[0,0,0,0,0]	[0,0,0,0,0]	[0,0,0,0,0]	[0,0,0,0,0]	[0,0,0,0,0]	[0,0,0,0,0]	[0,0,0,0,0]	[0,0,0,0,0]
Cyprinus carpioNAT	[0,0,0,0,0]	[0,0,0,0,0]	[0,0,0,0,0]	[0,0,0,0,0]	[0,0,0,0,0]	[0,0,0,0,0]	[0,0,1,1,1]	[0,0,1,1,1]	[0,1,1,1,1]	[0,1,1,1,1]	[0,1,1,1,1]	[0,1,1,1,1]	[0,1,1,1,1]	[0,1,1,1,1]	[0,1,1,1,1]	[0,1,1,1,1]	[0,1,1,1,1]	[0,1,1,1,1]	[0,1,1,1,1]	[0,1,1,1,1]	[0,1,1,1,1]	[0,1,1,1,1]	[0,1,1,1,1]	[0,0,1,1,1]	[0,0,1,1,1]	[0,0,1,1,1]	[0,0,0,0,0]	[0,0,0,0,0]	[0,0,0,0,0]
Gambusia affinisNAT	[0,0,0,0,0]	[0,0,0,0,0]	[0,1,1,1,1]	[0,0,0,0,0]	[0,0,0,0,0]	[0,1,1,1,1]	[0,1,1,1,1]	[0,1,1,1,1]	[0,1,1,1,1]	[0,1,1,1,1]	[0,1,1,1,1]	[0,1,1,1,1]	[0,1,1,1,1]	[0,1,1,1,1]	[0,1,1,1,1]	[0,1,1,1,1]	[0,1,1,1,1]	[0,1,1,1,1]	[0,1,1,1,1]	[0,1,1,1,1]	[0,1,1,1,1]	[0,1,1,1,1]	[0,1,1,1,1]	[0,1,1,1,1]	[0,0,1,1,1]	[0,0,1,1,1]	[0,0,1,1,1]	[0,0,0,0,0]	[0,0,0,0,0]
Gambusia holbrookiNAT	[0,0,0,0,0]	[0,0,0,0,0]	[0,1,1,1,1]	[0,0,0,0,0]	[0,0,0,0,0]	[0,1,1,1,1]	[0,1,1,1,1]	[0,1,1,1,1]	[0,1,1,1,1]	[0,1,1,1,1]	[0,1,1,1,1]	[0,1,1,1,1]	[0,1,1,1,1]	[0,1,1,1,1]	[0,1,1,1,1]	[0,1,1,1,1]	[0,1,1,1,1]	[0,1,1,1,1]	[0,1,1,1,1]	[0,1,1,1,1]	[0,1,1,1,1]	[0,1,1,1,1]	[0,1,1,1,1]	[0,1,1,1,1]	[0,0,1,1,1]	[0,0,1,1,1]	[0,0,1,1,1]	[0,0,0,0,0]	[0,0,0,0,0]
Ictalurus punctatusNAT	[0,0,0,0,0]	[0,0,0,0,0]	[0,0,0,0,0]	[0,0,0,0,0]	[0,0,0,0,0]	[0,0,0,0,0]	[0,0,0,0,0]	[0,0,0,0,0]	[0,0,0,0,0]	[0,0,0,0,0]	[0,0,0,0,0]	[0,0,0,0,0]	[0,0,0,0,0]	[0,0,0,0,0]	[0,1,1,1,1]	[0,1,1,1,1]	[0,0,0,0,0]	[0,0,0,0,0]	[0,0,0,0,0]	[0,0,0,0,0]	[0,0,0,0,0]	[0,0,0,0,0]	[0,0,0,0,0]	[0,0,0,0,0]	[0,0,0,0,0]	[0,0,0,0,0]	[0,0,0,0,0]	[0,0,0,0,0]	[0,0,0,0,0]
Jenynsia multidentataNAT	[0,0,0,0,0]	[0,0,0,0,0]	[0,0,0,0,0]	[0,0,0,0,0]	[0,0,0,0,0]	[0,0,0,0,0]	[0,0,0,0,0]	[0,0,0,0,0]	[0,0,0,0,0]	[0,0,0,0,0]	[0,0,0,0,0]	[0,0,0,0,0]	[0,1,1,1,1]	[0,0,0,0,0]	[0,0,0,0,0]	[0,0,0,0,0]	[0,0,0,0,0]	[0,0,0,0,0]	[0,0,0,0,0]	[0,0,0,0,0]	[0,0,0,0,0]	[0,0,0,0,0]	[0,0,0,0,0]	[0,0,0,0,0]	[0,0,0,0,0]	[0,0,0,0,0]	[0,0,0,0,0]	[0,0,0,0,0]	[0,0,0,0,0]
Odontesthes bonariensisNAT	[0,0,0,0,0]	[0,0,0,0,0]	[0,0,0,0,0]	[0,0,0,0,0]	[0,0,0,0,0]	[0,0,0,0,0]	[0,0,0,0,0]	[0,0,1,1,1]	[0,0,1,1,1]	[0,1,1,1,1]	[0,1,1,1,1]	[0,1,1,1,1]	[0,1,1,1,1]	[0,1,1,1,1]	[0,1,1,1,1]	[0,1,1,1,1]	[0,1,1,1,1]	[0,1,1,1,1]	[0,1,1,1,1]	[0,1,1,1,1]	[0,1,1,1,1]	[0,1,1,1,1]	[0,1,1,1,1]	[0,0,1,1,1]	[0,0,0,0,0]	[0,0,0,0,0]	[0,0,0,0,0]	[0,0,0,0,0]	[0,0,0,0,0]
Oncorhynchus gorbuschaNAT	[0,0,0,0,0]	[0,0,0,0,0]	[0,0,0,0,0]	[0,0,0,0,0]	[0,0,0,0,0]	[0,0,0,0,0]	[0,0,0,0,0]	[0,0,0,0,0]	[0,0,0,0,0]	[0,0,0,0,0]	[0,0,0,0,0]	[0,0,0,0,0]	[0,0,0,0,0]	[0,0,0,0,0]	[0,0,0,0,0]	[0,0,0,0,0]	[0,0,0,0,0]	[0,0,0,0,0]	[0,0,0,0,0]	[0,0,0,0,0]	[0,0,1,1,1]	[0,0,1,1,1]	[0,0,1,1,1]	[0,0,1,1,1]	[0,0,1,1,1]	[0,1,1,1,1]	[0,1,1,1,1]	[0,0,1,1,1]	[0,0,1,1,1]
Oncorhynchus ketaNAT	[0,0,0,0,0]	[0,0,0,0,0]	[0,0,0,0,0]	[0,0,0,0,0]	[0,0,0,0,0]	[0,0,0,0,0]	[0,0,0,0,0]	[0,0,0,0,0]	[0,0,0,0,0]	[0,0,0,0,0]	[0,0,0,0,0]	[0,0,0,0,0]	[0,0,0,0,0]	[0,0,0,0,0]	[0,0,0,0,0]	[0,0,0,0,0]	[0,0,0,0,0]	[0,0,0,0,0]	[0,0,0,0,0]	[0,0,0,0,0]	[0,0,1,1,1]	[0,0,1,1,1]	[0,0,1,1,1]	[0,0,1,1,1]	[0,0,1,1,1]	[0,0,1,1,1]	[0,1,1,1,1]	[0,0,1,1,1]	[0,0,1,1,1]
Oncorhynchus kisutchNAT	[0,0,0,0,0]	[0,0,0,0,0]	[0,0,0,0,0]	[0,0,0,0,0]	[0,0,0,0,0]	[0,0,0,0,0]	[0,0,0,0,0]	[0,0,0,0,0]	[0,0,0,0,0]	[0,0,0,0,0]	[0,0,0,0,0]	[0,0,0,0,0]	[0,0,0,0,0]	[0,0,0,0,0]	[0,0,0,0,0]	[0,0,0,0,0]	[0,0,0,0,0]	[0,0,0,0,0]	[0,0,0,0,0]	[0,0,0,0,0]	[0,0,1,1,1]	[0,0,1,1,1]	[0,0,1,1,1]	[0,1,1,1,1]	[0,0,1,1,1]	[0,1,1,1,1]	[0,1,1,1,1]	[0,1,1,1,1]	[0,1,1,1,1]
Oncorhynchus masouNAT	[0,0,0,0,0]	[0,0,0,0,0]	[0,0,0,0,0]	[0,0,0,0,0]	[0,0,0,0,0]	[0,0,0,0,0]	[0,0,0,0,0]	[0,0,0,0,0]	[0,0,0,0,0]	[0,0,0,0,0]	[0,0,0,0,0]	[0,0,0,0,0]	[0,0,0,0,0]	[0,0,0,0,0]	[0,0,0,0,0]	[0,0,0,0,0]	[0,0,0,0,0]	[0,0,0,0,0]	[0,0,0,0,0]	[0,0,0,0,0]	[0,0,1,1,1]	[0,0,1,1,1]	[0,0,1,1,1]	[0,0,1,1,1]	[0,0,1,1,1]	[0,0,1,1,1]	[0,0,1,1,1]	[0,1,1,1,1]	[0,0,1,1,1]
Oncorhynchus mykissNAT	[0,1,1,1,1]	[0,1,1,1,1]	[0,0,0,0,0]	[0,0,0,0,0]	[0,0,0,0,0]	[0,1,1,1,1]	[0,1,1,1,1]	[0,1,1,1,1]	[0,1,1,1,1]	[0,1,1,1,1]	[0,1,1,1,1]	[0,1,1,1,1]	[0,1,1,1,1]	[0,1,1,1,1]	[0,1,1,1,1]	[0,1,1,1,1]	[0,1,1,1,1]	[0,1,1,1,1]	[0,1,1,1,1]	[0,1,1,1,1]	[0,1,1,1,1]	[0,1,1,1,1]	[0,1,1,1,1]	[0,1,1,1,1]	[0,1,1,1,1]	[0,1,1,1,1]	[0,1,1,1,1]	[0,1,1,1,1]	[0,1,1,1,1]
Oncorhynchus nerkaNAT	[0,0,0,0,0]	[0,0,0,0,0]	[0,0,0,0,0]	[0,0,0,0,0]	[0,0,0,0,0]	[0,0,0,0,0]	[0,0,0,0,0]	[0,0,0,0,0]	[0,0,0,0,0]	[0,0,0,0,0]	[0,0,0,0,0]	[0,0,0,0,0]	[0,0,0,0,0]	[0,0,0,0,0]	[0,0,0,0,0]	[0,0,0,0,0]	[0,0,0,0,0]	[0,0,0,0,0]	[0,0,0,0,0]	[0,0,0,0,0]	[0,0,1,1,1]	[0,0,1,1,1]	[0,0,1,1,1]	[0,0,1,1,1]	[0,0,1,1,1]	[0,0,1,1,1]	[0,0,1,1,1]	[0,0,1,1,1]	[0,0,1,1,1]
Oncorhynchus tshawytschaNAT	[0,0,0,0,0]	[0,0,0,0,0]	[0,0,0,0,0]	[0,0,0,0,0]	[0,0,0,0,0]	[0,0,0,0,0]	[0,0,0,0,0]	[0,0,0,0,0]	[0,0,0,0,0]	[0,0,0,0,0]	[0,0,0,0,0]	[0,0,0,0,0]	[0,0,0,0,0]	[0,0,0,0,0]	[0,0,0,0,0]	[0,0,0,0,0]	[0,0,0,0,0]	[0,0,0,0,0]	[0,0,0,0,0]	[0,0,1,1,1]	[0,1,1,1,1]	[0,1,1,1,1]	[0,1,1,1,1]	[0,1,1,1,1]	[0,1,1,1,1]	[0,1,1,1,1]	[0,1,1,1,1]	[0,1,1,1,1]	[0,1,1,1,1]
Salmo salarNAT	[0,0,0,0,0]	[0,0,0,0,0]	[0,0,0,0,0]	[0,0,0,0,0]	[0,0,0,0,0]	[0,0,0,0,0]	[0,0,0,0,0]	[0,0,0,0,0]	[0,0,0,0,0]	[0,0,0,0,0]	[0,0,0,0,0]	[0,0,0,0,0]	[0,0,0,0,0]	[0,0,0,0,0]	[0,0,0,0,0]	[0,0,0,0,0]	[0,0,0,0,0]	[0,0,0,0,0]	[0,0,0,0,0]	[0,0,0,0,0]	[0,0,1,1,1]	[0,1,1,1,1]	[0,1,1,1,1]	[0,1,1,1,1]	[0,1,1,1,1]	[0,1,1,1,1]	[0,1,1,1,1]	[0,1,1,1,1]	[0,1,1,1,1]
Salmo truttaNAT	[0,0,0,0,0]	[0,0,0,0,0]	[0,0,0,0,0]	[0,0,0,0,0]	[0,0,0,0,0]	[0,1,1,1,1]	[0,1,1,1,1]	[0,1,1,1,1]	[0,1,1,1,1]	[0,1,1,1,1]	[0,1,1,1,1]	[0,1,1,1,1]	[0,1,1,1,1]	[0,1,1,1,1]	[0,1,1,1,1]	[0,1,1,1,1]	[0,1,1,1,1]	[0,1,1,1,1]	[0,1,1,1,1]	[0,1,1,1,1]	[0,1,1,1,1]	[0,1,1,1,1]	[0,1,1,1,1]	[0,1,1,1,1]	[0,1,1,1,1]	[0,1,1,1,1]	[0,1,1,1,1]	[0,1,1,1,1]	[0,1,1,1,1]
Salvelinus fontinalisNAT	[0,0,0,0,0]	[0,0,0,0,0]	[0,0,0,0,0]	[0,0,0,0,0]	[0,0,0,0,0]	[0,0,0,0,0]	[0,0,0,0,0]	[0,0,0,0,0]	[0,0,0,0,0]	[0,0,0,0,0]	[0,0,0,0,0]	[0,1,1,1,1]	[0,0,0,0,0]	[0,0,0,0,0]	[0,0,0,0,0]	[0,0,0,0,0]	[0,0,0,0,0]	[0,0,0,0,0]	[0,0,0,0,0]	[0,0,0,0,0]	[0,0,1,1,1]	[0,0,1,1,1]	[0,0,1,1,1]	[0,1,1,1,1]	[0,1,1,1,1]	[0,1,1,1,1]	[0,1,1,1,1]	[0,1,1,1,1]	[0,1,1,1,1]
Tinca tincaNAT	[0,0,0,0,0]	[0,0,0,0,0]	[0,0,0,0,0]	[0,0,0,0,0]	[0,0,0,0,0]	[0,0,0,0,0]	[0,0,1,1,1]	[0,0,1,1,1]	[0,0,1,1,1]	[0,0,1,1,1]	[0,0,1,1,1]	[0,1,1,1,1]	[0,1,1,1,1]	[0,0,1,1,1]	[0,0,1,1,1]	[0,0,1,1,1]	[0,0,1,1,1]	[0,0,1,1,1]	[0,0,1,1,1]	[0,0,1,1,1]	[0,0,1,1,1]	[0,0,1,1,1]	[0,0,1,1,1]	[0,0,1,1,1]	[0,0,0,0,0]	[0,0,0,0,0]	[0,0,0,0,0]	[0,0,0,0,0]	[0,0,0,0,0]
Lepomis macrochirusNEO	[0,0,0,0,0]	[0,0,0,0,0]	[0,0,0,0,0]	[0,0,0,0,0]	[0,0,0,0,0]	[0,0,0,0,0]	[0,0,0,0,0]	[0,0,0,0,0]	[0,0,0,0,0]	[0,0,0,0,0]	[0,0,0,0,0]	[0,0,0,1,1]	[0,0,0,1,1]	[0,0,0,1,1]	[0,0,0,1,1]	[0,0,0,1,1]	[0,0,0,1,1]	[0,0,0,1,1]	[0,0,0,1,1]	[0,0,0,1,1]	[0,0,0,1,1]	[0,0,0,1,1]	[0,0,0,1,1]	[0,0,0,1,1]	[0,0,0,0,0]	[0,0,0,0,0]	[0,0,0,0,0]	[0,0,0,0,0]	[0,0,0,0,0]
Micropterus salmoidesNEO	[0,0,0,0,0]	[0,0,0,0,0]	[0,0,0,0,0]	[0,0,0,0,0]	[0,0,0,0,0]	[0,0,0,0,0]	[0,0,0,0,0]	[0,0,0,0,0]	[0,0,0,0,0]	[0,0,0,0,0]	[0,0,0,1,1]	[0,0,0,1,1]	[0,0,0,1,1]	[0,0,0,1,1]	[0,0,0,1,1]	[0,0,0,1,1]	[0,0,0,1,1]	[0,0,0,1,1]	[0,0,0,1,1]	[0,0,0,1,1]	[0,0,0,1,1]	[0,0,0,1,1]	[0,0,0,1,1]	[0,0,0,1,1]	[0,0,0,1,1]	[0,0,0,1,1]	[0,0,0,1,1]	[0,0,0,1,1]	[0,0,0,0,0]
Oreochromis aureusNEO	[0,0,0,0,0]	[0,0,0,0,0]	[0,0,0,0,0]	[0,0,0,0,0]	[0,0,0,0,0]	[0,0,0,0,0]	[0,0,0,0,0]	[0,0,0,0,0]	[0,0,0,0,0]	[0,0,0,0,0]	[0,0,0,0,0]	[0,0,0,1,1]	[0,0,0,1,1]	[0,0,0,1,1]	[0,0,0,0,0]	[0,0,0,0,0]	[0,0,0,0,0]	[0,0,0,0,0]	[0,0,0,0,0]	[0,0,0,0,0]	[0,0,0,0,0]	[0,0,0,0,0]	[0,0,0,0,0]	[0,0,0,0,0]	[0,0,0,0,0]	[0,0,0,0,0]	[0,0,0,0,0]	[0,0,0,0,0]	[0,0,0,0,0]
Oreochromis mossambicusNEO	[0,0,0,0,0]	[0,0,0,0,0]	[0,0,0,0,0]	[0,0,0,0,0]	[0,0,0,0,0]	[0,0,0,0,0]	[0,0,0,0,0]	[0,0,0,0,0]	[0,0,0,0,0]	[0,0,0,0,0]	[0,0,0,0,0]	[0,0,0,1,1]	[0,0,0,1,1]	[0,0,0,1,1]	[0,0,0,0,0]	[0,0,0,0,0]	[0,0,0,0,0]	[0,0,0,0,0]	[0,0,0,0,0]	[0,0,0,0,0]	[0,0,0,0,0]	[0,0,0,0,0]	[0,0,0,0,0]	[0,0,0,0,0]	[0,0,0,0,0]	[0,0,0,0,0]	[0,0,0,0,0]	[0,0,0,0,0]	[0,0,0,0,0]
Oreochromis niloticusNEO	[0,0,0,0,0]	[0,0,0,0,0]	[0,0,0,1,1]	[0,0,0,0,0]	[0,0,0,0,0]	[0,0,0,1,1]	[0,0,0,1,1]	[0,0,0,1,1]	[0,0,0,1,1]	[0,0,0,1,1]	[0,0,0,1,1]	[0,0,0,1,1]	[0,0,0,1,1]	[0,0,0,1,1]	[0,0,0,1,1]	[0,0,0,1,1]	[0,0,0,0,0]	[0,0,0,0,0]	[0,0,0,0,0]	[0,0,0,0,0]	[0,0,0,0,0]	[0,0,0,0,0]	[0,0,0,0,0]	[0,0,0,0,0]	[0,0,0,0,0]	[0,0,0,0,0]	[0,0,0,0,0]	[0,0,0,0,0]	[0,0,0,0,0]
Poecilia reticulataNEO	[0,0,0,0,0]	[0,0,0,0,0]	[0,0,0,0,0]	[0,0,0,0,0]	[0,0,0,0,0]	[0,0,0,0,0]	[0,0,0,0,0]	[0,0,0,0,0]	[0,0,0,0,0]	[0,0,0,0,0]	[0,0,0,0,0]	[0,0,0,1,1]	[0,0,0,1,1]	[0,0,0,1,1]	[0,0,0,1,1]	[0,0,0,1,1]	[0,0,0,1,1]	[0,0,0,1,1]	[0,0,0,1,1]	[0,0,0,1,1]	[0,0,0,1,1]	[0,0,0,1,1]	[0,0,0,1,1]	[0,0,0,1,1]	[0,0,0,0,0]	[0,0,0,0,0]	[0,0,0,0,0]	[0,0,0,0,0]	[0,0,0,0,0]
Xiphophorus helleriiNEO	[0,0,0,0,0]	[0,0,0,0,0]	[0,0,0,0,0]	[0,0,0,0,0]	[0,0,0,0,0]	[0,0,0,0,0]	[0,0,0,0,0]	[0,0,0,0,0]	[0,0,0,0,0]	[0,0,0,0,0]	[0,0,0,0,0]	[0,0,0,0,0]	[0,0,0,0,0]	[0,0,0,0,0]	[0,0,0,0,0]	[0,0,0,0,0]	[0,0,0,0,0]	[0,0,0,0,0]	[0,0,0,1,1]	[0,0,0,1,1]	[0,0,0,1,1]	[0,0,0,0,0]	[0,0,0,1,1]	[0,0,0,1,1]	[0,0,0,0,0]	[0,0,0,0,0]	[0,0,0,0,0]	[0,0,0,0,0]	[0,0,0,0,0]
Alburnus alburnusOREA	[0,0,0,0,0]	[0,0,0,0,0]	[0,0,0,0,0]	[0,0,0,0,0]	[0,0,0,0,0]	[0,0,0,0,0]	[0,0,0,0,0]	[0,0,0,0,0]	[0,0,0,0,0]	[0,0,0,0,0]	[0,0,0,0,0]	[0,0,0,0,0]	[0,0,0,0,0]	[0,0,0,0,0]	[0,0,0,0,0]	[0,0,0,0,0]	[0,0,0,0,0]	[0,0,0,0,0]	[0,0,0,0,0]	[0,0,0,0,0]	[0,0,0,0,0]	[0,0,0,0,0]	[0,0,0,0,0]	[0,0,0,0,1]	[0,0,0,0,1]	[0,0,0,0,1]	[0,0,0,0,1]	[0,0,0,0,1]	[0,0,0,0,1]
Alosa sapidissimaorOREA	[0,0,0,0,0]	[0,0,0,0,0]	[0,0,0,0,0]	[0,0,0,0,0]	[0,0,0,0,0]	[0,0,0,0,0]	[0,0,0,0,0]	[0,0,0,0,0]	[0,0,0,0,0]	[0,0,0,0,1]	[0,0,0,0,1]	[0,0,0,0,1]	[0,0,0,0,1]	[0,0,0,0,1]	[0,0,0,0,1]	[0,0,0,0,1]	[0,0,0,0,1]	[0,0,0,0,1]	[0,0,0,0,1]	[0,0,0,0,1]	[0,0,0,0,1]	[0,0,0,0,1]	[0,0,0,0,1]	[0,0,0,0,1]	[0,0,0,0,0]	[0,0,0,0,0]	[0,0,0,0,0]	[0,0,0,0,0]	[0,0,0,0,0]
Aristichthys nobilisOREA	[0,0,0,0,0]	[0,0,0,0,0]	[0,0,0,0,0]	[0,0,0,0,0]	[0,0,0,0,0]	[0,0,0,0,0]	[0,0,0,0,0]	[0,0,0,0,0]	[0,0,0,0,0]	[0,0,0,0,0]	[0,0,0,0,0]	[0,0,0,0,0]	[0,0,0,0,0]	[0,0,0,0,0]	[0,0,0,0,1]	[0,0,0,0,1]	[0,0,0,0,1]	[0,0,0,0,1]	[0,0,0,0,1]	[0,0,0,0,1]	[0,0,0,0,1]	[0,0,0,0,1]	[0,0,0,0,1]	[0,0,0,0,1]	[0,0,0,0,1]	[0,0,0,0,1]	[0,0,0,0,0]	[0,0,0,0,0]	[0,0,0,0,0]
Carassius gibelioOREA	[0,0,0,0,0]	[0,0,0,0,0]	[0,0,0,0,0]	[0,0,0,0,0]	[0,0,0,0,0]	[0,0,0,0,0]	[0,0,0,0,0]	[0,0,0,0,0]	[0,0,0,0,0]	[0,0,0,0,0]	[0,0,0,0,0]	[0,0,0,0,0]	[0,0,0,0,0]	[0,0,0,0,0]	[0,0,0,0,0]	[0,0,0,0,0]	[0,0,0,0,0]	[0,0,0,0,0]	[0,0,0,0,0]	[0,0,0,0,1]	[0,0,0,0,1]	[0,0,0,0,1]	[0,0,0,0,1]	[0,0,0,0,1]	[0,0,0,0,1]	[0,0,0,0,1]	[0,0,0,0,1]	[0,0,0,0,0]	[0,0,0,0,0]
Clarias gariepinusOREA	[0,0,0,0,0]	[0,0,0,0,0]	[0,0,0,0,1]	[0,0,0,0,0]	[0,0,0,0,0]	[0,0,0,0,1]	[0,0,0,0,1]	[0,0,0,0,1]	[0,0,0,0,1]	[0,0,0,0,1]	[0,0,0,0,1]	[0,0,0,0,1]	[0,0,0,0,1]	[0,0,0,0,1]	[0,0,0,0,1]	[0,0,0,0,1]	[0,0,0,0,0]	[0,0,0,0,0]	[0,0,0,0,0]	[0,0,0,0,0]	[0,0,0,0,0]	[0,0,0,0,0]	[0,0,0,0,0]	[0,0,0,0,0]	[0,0,0,0,0]	[0,0,0,0,0]	[0,0,0,0,0]	[0,0,0,0,0]	[0,0,0,0,0]
Dorosoma petenenseOREA	[0,0,0,0,0]	[0,0,0,0,0]	[0,0,0,0,0]	[0,0,0,0,0]	[0,0,0,0,0]	[0,0,0,0,0]	[0,0,0,0,0]	[0,0,0,0,0]	[0,0,0,0,0]	[0,0,0,0,0]	[0,0,0,0,0]	[0,0,0,0,1]	[0,0,0,0,1]	[0,0,0,0,1]	[0,0,0,0,0]	[0,0,0,0,0]	[0,0,0,0,0]	[0,0,0,0,0]	[0,0,0,0,0]	[0,0,0,0,0]	[0,0,0,0,0]	[0,0,0,0,0]	[0,0,0,0,0]	[0,0,0,0,0]	[0,0,0,0,0]	[0,0,0,0,0]	[0,0,0,0,0]	[0,0,0,0,0]	[0,0,0,0,0]
Gymnocephalus cernuusOREA	[0,0,0,0,0]	[0,0,0,0,0]	[0,0,0,0,0]	[0,0,0,0,0]	[0,0,0,0,0]	[0,0,0,0,0]	[0,0,0,0,0]	[0,0,0,0,0]	[0,0,0,0,0]	[0,0,0,0,0]	[0,0,0,0,0]	[0,0,0,0,0]	[0,0,0,0,0]	[0,0,0,0,0]	[0,0,0,0,0]	[0,0,0,0,0]	[0,0,0,0,0]	[0,0,0,0,0]	[0,0,0,0,0]	[0,0,0,0,0]	[0,0,0,0,0]	[0,0,0,0,0]	[0,0,0,0,0]	[0,0,0,0,0]	[0,0,0,0,0]	[0,0,0,0,1]	[0,0,0,0,1]	[0,0,0,0,1]	[0,0,0,0,1]
Hypophthalmichthys molitrixOREA	[0,0,0,0,0]	[0,0,0,0,0]	[0,0,0,0,0]	[0,0,0,0,0]	[0,0,0,0,0]	[0,0,0,0,0]	[0,0,0,0,0]	[0,0,0,0,0]	[0,0,0,0,0]	[0,0,0,0,0]	[0,0,0,0,0]	[0,0,0,0,0]	[0,0,0,0,0]	[0,0,0,0,0]	[0,0,0,0,0]	[0,0,0,0,0]	[0,0,0,0,0]	[0,0,0,0,0]	[0,0,0,0,0]	[0,0,0,0,0]	[0,0,0,0,1]	[0,0,0,0,1]	[0,0,0,0,1]	[0,0,0,0,1]	[0,0,0,0,0]	[0,0,0,0,0]	[0,0,0,0,0]	[0,0,0,0,0]	[0,0,0,0,0]
Lepomis cyanellusOREA	[0,0,0,0,0]	[0,0,0,0,0]	[0,0,0,0,0]	[0,0,0,0,0]	[0,0,0,0,0]	[0,0,0,0,0]	[0,0,0,0,0]	[0,0,0,0,0]	[0,0,0,0,0]	[0,0,0,0,1]	[0,0,0,0,1]	[0,0,0,0,1]	[0,0,0,0,1]	[0,0,0,0,1]	[0,0,0,0,1]	[0,0,0,0,1]	[0,0,0,0,1]	[0,0,0,0,1]	[0,0,0,0,1]	[0,0,0,0,1]	[0,0,0,0,1]	[0,0,0,0,1]	[0,0,0,0,1]	[0,0,0,0,1]	[0,0,0,0,0]	[0,0,0,0,0]	[0,0,0,0,0]	[0,0,0,0,0]	[0,0,0,0,0]
Lepomis gibbosusOREA	[0,0,0,0,0]	[0,0,0,0,0]	[0,0,0,0,0]	[0,0,0,0,0]	[0,0,0,0,0]	[0,0,0,0,0]	[0,0,0,0,0]	[0,0,0,0,0]	[0,0,0,0,0]	[0,0,0,0,0]	[0,0,0,0,0]	[0,0,0,0,1]	[0,0,0,0,1]	[0,0,0,0,1]	[0,0,0,0,1]	[0,0,0,0,1]	[0,0,0,0,1]	[0,0,0,0,1]	[0,0,0,0,1]	[0,0,0,0,1]	[0,0,0,0,1]	[0,0,0,0,1]	[0,0,0,0,1]	[0,0,0,0,1]	[0,0,0,0,1]	[0,0,0,0,1]	[0,0,0,0,1]	[0,0,0,0,0]	[0,0,0,0,0]
Micropterus dolomieuOREA	[0,0,0,0,0]	[0,0,0,0,0]	[0,0,0,0,0]	[0,0,0,0,0]	[0,0,0,0,0]	[0,0,0,0,0]	[0,0,0,0,0]	[0,0,0,0,0]	[0,0,0,0,0]	[0,0,0,0,0]	[0,0,0,0,0]	[0,0,0,0,1]	[0,0,0,0,1]	[0,0,0,0,1]	[0,0,0,0,1]	[0,0,0,0,1]	[0,0,0,0,1]	[0,0,0,0,1]	[0,0,0,0,1]	[0,0,0,0,1]	[0,0,0,0,1]	[0,0,0,0,1]	[0,0,0,0,1]	[0,0,0,0,1]	[0,0,0,0,0]	[0,0,0,0,0]	[0,0,0,0,0]	[0,0,0,0,0]	[0,0,0,0,0]
Perca flavescensOREA	[0,0,0,0,0]	[0,0,0,0,0]	[0,0,0,0,0]	[0,0,0,0,0]	[0,0,0,0,0]	[0,0,0,0,0]	[0,0,0,0,0]	[0,0,0,0,0]	[0,0,0,0,0]	[0,0,0,0,0]	[0,0,0,0,0]	[0,0,0,0,0]	[0,0,0,0,0]	[0,0,0,0,0]	[0,0,0,0,1]	[0,0,0,0,1]	[0,0,0,0,1]	[0,0,0,0,1]	[0,0,0,0,1]	[0,0,0,0,1]	[0,0,0,0,1]	[0,0,0,0,1]	[0,0,0,0,1]	[0,0,0,0,1]	[0,0,0,0,1]	[0,0,0,0,1]	[0,0,0,0,1]	[0,0,0,0,0]	[0,0,0,0,0]
Perca fluviatilisOREA	[0,0,0,0,0]	[0,0,0,0,0]	[0,0,0,0,0]	[0,0,0,0,0]	[0,0,0,0,0]	[0,0,0,0,0]	[0,0,0,0,0]	[0,0,0,0,0]	[0,0,0,0,0]	[0,0,0,0,0]	[0,0,0,0,0]	[0,0,0,0,0]	[0,0,0,0,0]	[0,0,0,0,0]	[0,0,0,0,0]	[0,0,0,0,0]	[0,0,0,0,0]	[0,0,0,0,0]	[0,0,0,0,0]	[0,0,0,0,1]	[0,0,0,0,1]	[0,0,0,0,1]	[0,0,0,0,1]	[0,0,0,0,1]	[0,0,0,0,1]	[0,0,0,0,1]	[0,0,0,0,1]	[0,0,0,0,0]	[0,0,0,0,0]
Pimephales promelasOREA	[0,0,0,0,0]	[0,0,0,0,0]	[0,0,0,0,0]	[0,0,0,0,0]	[0,0,0,0,0]	[0,0,0,0,0]	[0,0,0,0,0]	[0,0,0,0,0]	[0,0,0,0,0]	[0,0,0,0,0]	[0,0,0,0,0]	[0,0,0,0,1]	[0,0,0,0,1]	[0,0,0,0,1]	[0,0,0,0,1]	[0,0,0,0,1]	[0,0,0,0,1]	[0,0,0,0,1]	[0,0,0,0,1]	[0,0,0,0,1]	[0,0,0,0,1]	[0,0,0,0,1]	[0,0,0,0,1]	[0,0,0,0,1]	[0,0,0,0,1]	[0,0,0,0,1]	[0,0,0,0,1]	[0,0,0,0,0]	[0,0,0,0,0]
Pomoxis annularisOREA	[0,0,0,0,0]	[0,0,0,0,0]	[0,0,0,0,0]	[0,0,0,0,0]	[0,0,0,0,0]	[0,0,0,0,0]	[0,0,0,0,0]	[0,0,0,0,0]	[0,0,0,0,0]	[0,0,0,0,0]	[0,0,0,0,0]	[0,0,0,0,1]	[0,0,0,0,1]	[0,0,0,0,1]	[0,0,0,0,1]	[0,0,0,0,1]	[0,0,0,0,1]	[0,0,0,0,1]	[0,0,0,0,1]	[0,0,0,0,1]	[0,0,0,0,1]	[0,0,0,0,1]	[0,0,0,0,1]	[0,0,0,0,1]	[0,0,0,0,0]	[0,0,0,0,0]	[0,0,0,0,0]	[0,0,0,0,0]	[0,0,0,0,0]
Pomoxis nigromaculatusOREA	[0,0,0,0,0]	[0,0,0,0,0]	[0,0,0,0,0]	[0,0,0,0,0]	[0,0,0,0,0]	[0,0,0,0,0]	[0,0,0,0,0]	[0,0,0,0,0]	[0,0,0,0,0]	[0,0,0,0,0]	[0,0,0,0,0]	[0,0,0,0,0]	[0,0,0,0,0]	[0,0,0,0,1]	[0,0,0,0,1]	[0,0,0,0,1]	[0,0,0,0,1]	[0,0,0,0,1]	[0,0,0,0,1]	[0,0,0,0,1]	[0,0,0,0,1]	[0,0,0,0,1]	[0,0,0,0,1]	[0,0,0,0,1]	[0,0,0,0,0]	[0,0,0,0,0]	[0,0,0,0,0]	[0,0,0,0,0]	[0,0,0,0,0]
Pseudorasbora parvaOREA	[0,0,0,0,0]	[0,0,0,0,0]	[0,0,0,0,0]	[0,0,0,0,0]	[0,0,0,0,0]	[0,0,0,0,0]	[0,0,0,0,0]	[0,0,0,0,0]	[0,0,0,0,0]	[0,0,0,0,0]	[0,0,0,0,0]	[0,0,0,0,1]	[0,0,0,0,1]	[0,0,0,0,1]	[0,0,0,0,1]	[0,0,0,0,1]	[0,0,0,0,1]	[0,0,0,0,1]	[0,0,0,0,1]	[0,0,0,0,1]	[0,0,0,0,1]	[0,0,0,0,1]	[0,0,0,0,1]	[0,0,0,0,1]	[0,0,0,0,1]	[0,0,0,0,0]	[0,0,0,0,0]	[0,0,0,0,0]	[0,0,0,0,0]
Rutilus rutilusOREA	[0,0,0,0,0]	[0,0,0,0,0]	[0,0,0,0,0]	[0,0,0,0,0]	[0,0,0,0,0]	[0,0,0,0,0]	[0,0,0,0,0]	[0,0,0,0,0]	[0,0,0,0,0]	[0,0,0,0,0]	[0,0,0,0,0]	[0,0,0,0,0]	[0,0,0,0,0]	[0,0,0,0,0]	[0,0,0,0,0]	[0,0,0,0,0]	[0,0,0,0,0]	[0,0,0,0,0]	[0,0,0,0,0]	[0,0,0,0,1]	[0,0,0,0,1]	[0,0,0,0,1]	[0,0,0,0,1]	[0,0,0,0,1]	[0,0,0,0,1]	[0,0,0,0,1]	[0,0,0,0,1]	[0,0,0,0,0]	[0,0,0,0,0]
Sander luciopercaOREA	[0,0,0,0,0]	[0,0,0,0,0]	[0,0,0,0,0]	[0,0,0,0,0]	[0,0,0,0,0]	[0,0,0,0,0]	[0,0,0,0,0]	[0,0,0,0,0]	[0,0,0,0,0]	[0,0,0,0,0]	[0,0,0,0,0]	[0,0,0,0,0]	[0,0,0,0,0]	[0,0,0,0,0]	[0,0,0,0,0]	[0,0,0,0,0]	[0,0,0,0,0]	[0,0,0,0,0]	[0,0,0,0,0]	[0,0,0,0,0]	[0,0,0,0,0]	[0,0,0,0,0]	[0,0,0,0,0]	[0,0,0,0,0]	[0,0,0,0,0]	[0,0,0,0,1]	[0,0,0,0,1]	[0,0,0,0,1]	[0,0,0,0,1]
Sander vitreusOREA	[0,0,0,0,0]	[0,0,0,0,0]	[0,0,0,0,0]	[0,0,0,0,0]	[0,0,0,0,0]	[0,0,0,0,0]	[0,0,0,0,0]	[0,0,0,0,0]	[0,0,0,0,0]	[0,0,0,0,0]	[0,0,0,0,0]	[0,0,0,0,0]	[0,0,0,0,0]	[0,0,0,0,0]	[0,0,0,0,0]	[0,0,0,0,0]	[0,0,0,0,0]	[0,0,0,0,0]	[0,0,0,0,0]	[0,0,0,0,0]	[0,0,0,0,1]	[0,0,0,0,1]	[0,0,0,0,1]	[0,0,0,0,1]	[0,0,0,0,0]	[0,0,0,0,0]	[0,0,0,0,0]	[0,0,0,0,0]	[0,0,0,0,0]
Scardinius erythrophthalmusOREA	[0,0,0,0,0]	[0,0,0,0,0]	[0,0,0,0,0]	[0,0,0,0,0]	[0,0,0,0,0]	[0,0,0,0,0]	[0,0,0,0,0]	[0,0,0,0,0]	[0,0,0,0,0]	[0,0,0,0,0]	[0,0,0,0,0]	[0,0,0,0,0]	[0,0,0,0,0]	[0,0,0,0,0]	[0,0,0,0,0]	[0,0,0,0,0]	[0,0,0,0,0]	[0,0,0,0,0]	[0,0,0,0,0]	[0,0,0,0,0]	[0,0,0,0,0]	[0,0,0,0,1]	[0,0,0,0,1]	[0,0,0,0,1]	[0,0,0,0,1]	[0,0,0,0,1]	[0,0,0,0,1]	[0,0,0,0,1]	[0,0,0,0,1]
Thymallus thymallusOREA	[0,0,0,0,0]	[0,0,0,0,0]	[0,0,0,0,0]	[0,0,0,0,0]	[0,0,0,0,0]	[0,0,0,0,0]	[0,0,0,0,0]	[0,0,0,0,0]	[0,0,0,0,0]	[0,0,0,0,0]	[0,0,0,0,0]	[0,0,0,0,0]	[0,0,0,0,0]	[0,0,0,0,0]	[0,0,0,0,0]	[0,0,0,0,0]	[0,0,0,0,0]	[0,0,0,0,0]	[0,0,0,0,0]	[0,0,0,0,0]	[0,0,0,0,0]	[0,0,0,0,1]	[0,0,0,0,1]	[0,0,0,0,1]	[0,0,0,0,1]	[0,0,0,0,1]	[0,0,0,0,1]	[0,0,0,0,1]	[0,0,0,0,1]
Tilapia zilliiOREA	[0,0,0,0,0]	[0,0,0,0,0]	[0,0,0,0,0]	[0,0,0,0,0]	[0,0,0,0,0]	[0,0,0,0,0]	[0,0,0,0,0]	[0,0,0,0,1]	[0,0,0,0,1]	[0,0,0,0,1]	[0,0,0,0,1]	[0,0,0,0,1]	[0,0,0,0,1]	[0,0,0,0,1]	[0,0,0,0,0]	[0,0,0,0,0]	[0,0,0,0,0]	[0,0,0,0,0]	[0,0,0,0,0]	[0,0,0,0,0]	[0,0,0,0,0]	[0,0,0,0,0]	[0,0,0,0,0]	[0,0,0,0,0]	[0,0,0,0,0]	[0,0,0,0,0]	[0,0,0,0,0]	[0,0,0,0,0]	[0,0,0,0,0]
