# Supplementary material for: Partitioning β-diversity reveals that invasions and extinctions promote the biotic homogenization of Chilean freshwater fish fauna
Source: PLoS One. 2020 Sep 8;15(9):e0238767. doi: 10.1371/journal.pone.0238767 (PMC7478641; doi:10.1371/journal.pone.0238767)
Supplement: S3 Table — Basins were latitudinally ordered (see Fig 1). Chungará (Chu), Lauca (Lau), Camarones (Cam), Isluga (Isl), Ascotán (Asc), Loa (Loa), Copiapó (Cop), Huasco (Hua), Elqui (Elq), Limarí (Lim), Choapa (Cho), Aconcagua (Aco), Maipo (Mai), Rapel (Rap), Mataquito (Mat), Maule (Mau), Itata (Ita), Andalién (And), Biobío (Bio), Imperial (Imp), Toltén (Tol), Valdivia (Val), Bueno (Bue), Maullín (Mal), Palena (Pal), Cisnes (Cis), Aysén (Ays), Baker (Bak), and Serrano (Ser). Bold italic numbers indicate significant statistical differences (P < 0.025 or P > 0.975). (XLSX) [file pone.0238767.s004.xlsx]

## Sheet: S4
S4. Matrix A
	Chu	Lau	Cam	Isl	Asc	Loa	Cop	Hua	Elq	Lim	Cho	Aco	Mai	Rap	Mat	Mau	Ita	And	Bio	Imp	Tol	Val	Bue	Mal	Pal	Cis	Ays	Bak	Ser
Chu	0	-0.333333	0	0	0	-0.333333	-0.333333	-0.333333	-0.333333	-0.333333	-0.333333	-0.333333	-0.333333	-0.333333	-0.333333	-0.333333	-0.333333	-0.333333	-0.333333	-0.333333	-0.333333	-0.333333	-0.333333	-0.333333	-0.333333	-0.333333	-0.333333	-0.333333	-0.333333
Lau		0	0	0	0	-0.2	-0.2	-0.2	-0.2	-0.2	-0.2	-0.2	-0.2	-0.2	-0.2	-0.2	-0.2	-0.2	-0.2	-0.2	-0.2	-0.2	-0.2	-0.2	-0.2	-0.2	-0.2	-0.2	-0.2
Cam			0	0	0	0	-0.666	-0.666667	-0.666667	-0.666667	-0.666667	-0.666667	-0.666667	-0.666667	-0.666667	-0.666667	-0.666667	-0.666667	-0.666667	-0.666667	-0.666667	-0.666667	-0.666667	-0.666667	0	0	0	0	0
Isl				0	0	0	0	0	0	0	0	0	0	0	0	0	0	0	0	0	0	0	0	0	0	0	0	0	0
Asc					0	0	0	0	0	0	0	0	0	0	0	0	0	0	0	0	0	0	0	0	0	0	0	0	0
Loa						0	-0.8	-0.8	-0.8	-0.8	-0.8	-0.8	-0.8	-0.8	-0.8	-0.8	-0.8	-0.8	-0.8	-0.8	-0.8	-0.8	-0.8	-0.8	-0.4	-0.4	-0.4	-0.4	-0.4
Cop							0	0	0	0	0	0	0	0	0	0	0	0	0	0	0	0	0	0	-0.4	-0.4	-0.4	-0.4	-0.4
Hua								0	0	0	0	0	0	0.111111	-0.0277778	-0.0277778	-0.0277778	-0.0277778	-0.0277778	-0.0277778	-0.0277778	-0.0277778	-0.0277778	-0.0277778	-0.0833333	-0.0833333	-0.0833333	-0.0833333	-0.0833333
Elq									0	0	0	0	0	0.0833333	0.05	0.05	-0.0333333	-0.0333333	-0.0333333	0.05	0.05	0.05	0.05	0.133333	-0.05	-0.05	-0.05	-0.05	-0.05
Lim										0	0	0	0	0.0769231	0.0307692	0.0307692	-0.0461538	-0.0461538	-0.0461538	0.0307692	0.0307692	0.0307692	0.0307692	0.184615	-0.0307692	-0.0307692	-0.0307692	-0.0307692	-0.05
Cho											0	0	0	0.0769231	0.0307692	0.0307692	-0.0461538	-0.0461538	-0.0461538	0.0307692	0.0307692	0.0307692	0.0307692	0.184615	-0.0307692	-0.0307692	-0.0307692	-0.0307692	-0.05
Aco												0	0.0454545	0.181818	0.181818	0.181818	0.136364	0.136364	0.0909091	0.136364	0.136364	0.136364	0.136364	0.136364	0	0	0.0416667	-0.0252525	0
Mai													0	-0.0314685	-0.0174825	0.0544872	0.0461538	0.0544872	0.0961538	0.0735786	0.0104895	0.115385	0.0401338	0.0699301	0.0714286	0.0714286	0.0416667	0.030303	0.0833333
Rap														0	0.013986	0.013986	-0.0314685	-0.0174825	-0.0174825	0.041958	0.0104895	0.0104895	0.0104895	0.0699301	0.0714286	0.0714286	0.0972222	0.030303	0.0833333
Mat															0	0	0.0454545	0.0594406	0.0594406	0.0734266	0.0104895	0.0104895	0.0104895	0.0699301	0.0714286	0.0714286	0.0972222	0.030303	0.0833333
Mau																0	0.0119048	0.0654762	0.0654762	0.0465839	-0.038961	0.0178571	-0.00931677	0.025974	0.0714286	0.0714286	0.0972222	0.030303	0.0833333
Ita																	0	0.0166667	0.0533333	0.0405797	-0.0606061	0.0266667	-0.0289855	0.0519481	0.0714286	0.0714286	0.0972222	0.030303	0.0833333
And																		0	0	0.0405797	-0.0606061	0	-0.0289855	0.0519481	0.0714286	0.0714286	0.0972222	0.030303	0.0833333
Bio																			0	0.0244565	-0.0393939	-0.042735	-0.0057971	0.0779221	0.125	0.142857	0.166667	0.0656566	0.166667
Imp																				0	-0.0636364	-0.076087	-0.026087	0.0324675	0.107143	0.142857	0.180556	0.0454545	0.0833333
Tol																					0	0	-0.0212121	0.0844156	0.214286	0.285714	0.319444	0.116162	0.25
Val																						0	0	0.0649351	0.142857	0.214286	0.263889	0.0959596	0.166667
Bue																							0	0.0649351	0.142857	0.214286	0.263889	0.0606061	0.166667
Mal																								0	-0.0535714	0	0.0833333	-0.0858586	0
Pal																									0	0.0714286	-0.0535714	0	0
Cis																										0	0	0.0714286	0
Ays																											0	0.222222	0
Bak																												0	0
Ser																													0
S4. Matrix B
	Chu	Lau	Cam	Isl	Asc	Loa	Cop	Hua	Elq	Lim	Cho	Aco	Mai	Rap	Mat	Mau	Ita	And	Bio	Imp	Tol	Val	Bue	Mal	Pal	Cis	Ays	Bak	Ser
Chu	0	0.0833333	0	0	0	0.0833333	0.0833333	0.166667	0.2	0.208333	0.208333	0.253333	0.268817	0.253333	0.253333	0.259259	0.261905	0.259259	0.272727	0.25641	0.253333	0.264368	0.25641	0.253333	0.215686	0.215686	0.238095	0.238095	0.2
Lau		0	0	0.047619	0	0	0	0.0571429	0.0823529	0.0888889	0.0888889	0.125926	0.139394	0.125926	0.125926	0.131034	0.133333	0.131034	0.142857	0.128571	0.125926	0.135484	0.128571	0.125926	0.0947368	0.0947368	0.113043	0.113043	0.0823529
Cam			0	0	0	0.25	0.166667	0.333333	0.4	0.416667	0.416667	0.506667	0.537634	0.506667	0.506667	0.518519	0.52381	0.518519	0.545455	0.512821	0.506667	0.528736	0.512821	0.506667	0	0	0	0	0
Isl				0	0	0	0	0	0	0	0	0	0	0	0	0	0	0	0	0	0	0	0	0	0	0	0	0	0
Asc					0	0	0	0	0	0	0	0	0	0	0	0	0	0	0	0	0	0	0	0	0	0	0	0	0
Loa						0	0	0.228571	0.329412	0.355556	0.355556	0.503704	0.557576	0.503704	0.503704	0.524138	0.533333	0.524138	0.571429	0.514286	0.503704	0.541935	0.514286	0.503704	0.189474	0.189474	0.226087	0.226087	0.164706
Cop							0	-0.314286	-0.254902	-0.222222	-0.222222	-0.203704	-0.160173	-0.227513	-0.227513	-0.211494	-0.208333	-0.219828	-0.180451	-0.239496	-0.24537	-0.217317	-0.232143	-0.237037	0.189474	0.189474	0.226087	0.226087	0.164706
Hua								0	0.031746	0.0707071	0.0707071	-0.0473118	-0.0158983	-0.156652	-0.0708939	-0.0631313	-0.0681975	-0.0806752	-0.0584693	-0.109722	-0.108046	-0.0994949	-0.0939327	-0.0905018	-0.0108696	0.00428195	0.0277778	-0.00555556	-0.00238095
Elq									0	0.04	0.04	-0.0808824	-0.0444444	-0.174837	-0.134967	-0.128947	-0.107207	-0.122222	-0.0950311	-0.183333	-0.179412	-0.175858	-0.164286	-0.182869	-0.0269231	-0.0141026	0.00384615	-0.025	-0.0181818
Lim										0	0	-0.117857	-0.0785908	-0.207082	-0.157753	-0.150257	-0.132794	-0.148441	-0.117648	-0.205372	-0.202198	-0.195764	-0.186325	-0.220706	-0.0376068	-0.0247863	-0.008933	-0.0377792	-0.00818182
Cho											0	-0.117857	-0.0785908	-0.207082	-0.157753	-0.150257	-0.132794	-0.148441	-0.117648	-0.205372	-0.202198	-0.195764	-0.186325	-0.220706	-0.0376068	-0.0247863	-0.008933	-0.0377792	-0.00818182
Aco												0	0.0312121	-0.0833333	-0.0757576	-0.0774704	-0.0905371	-0.106263	-0.0935616	-0.136364	-0.125874	-0.140674	-0.110723	-0.0872727	0.0321637	0	-0.0258772	0.0388889	0
Mai													0	0.114545	0.103636	0.0295584	-0.0151565	0.000457875	-0.110614	-0.0113744	0.0323676	-0.090295	0.0144881	0.0426625	0.0238095	-0.00952381	-0.0168219	0.0421607	-0.0175439
Rap														0	0	0.00533766	-0.00500563	-0.0228902	-0.00360929	-0.063414	-0.0494505	-0.0548443	-0.034299	-0.022792	-0.0238095	-0.0492063	-0.0615079	0.0030303	-0.0616615
Mat															0	0.00644122	-0.0105001	-0.0283847	-0.0160162	-0.0703614	-0.0494505	-0.0548443	-0.034299	-0.022792	-0.0238095	-0.0492063	-0.0615079	0.0030303	-0.0616615
Mau																0	-0.0133122	-0.0295567	-0.0191799	-0.0366548	0.00747678	-0.0553571	-0.00829145	0.0237154	-0.0235817	-0.0488722	-0.0625902	0.00398268	-0.0611111
Ita																	0	0.0187075	-0.00484848	0.0064633	0.0464217	-0.048057	0.0289855	0.0155501	-0.0312948	-0.0551116	-0.0689108	-0.00168049	-0.0678893
And																		0	0.020202	-0.0103807	0.0316206	-0.0339394	0.0148011	0.00352421	-0.039392	-0.0618592	-0.0744479	-0.00832501	-0.0753968
Bio																			0	0.0654436	0.0522145	0.0467033	0.0309543	0.00861638	-0.0585664	-0.0955844	-0.108974	-0.0124956	-0.119048
Imp																				0	-0.00661453	0.00645911	-0.0258065	-0.0324675	-0.0936293	-0.140507	-0.154133	-0.0400345	-0.119697
Tol																					0	-0.00757576	0.0212121	-0.0295567	-0.129745	-0.204906	-0.210749	-0.050777	-0.207983
Val																						0	-0.0296846	-0.0441017	-0.127473	-0.204286	-0.225427	-0.066179	-0.192982
Bue																							0	-0.0128278	-0.0958536	-0.172517	-0.191779	-0.0305873	-0.166667
Mal																								0	-0.0322872	-0.0952381	-0.137879	-0.00414141	-0.105882
Pal																									0	-0.0666667	0.116071	-0.0328947	-0.0659341
Cis																										0	0.0583333	-0.106151	0
Ays																											0	-0.157895	0.0571429
Bak																												0	-0.0941176
Ser																													0
S4. Matrix C
	Chu	Lau	Cam	Isl	Asc	Loa	Cop	Hua	Elq	Lim	Cho	Aco	Mai	Rap	Mat	Mau	Ita	And	Bio	Imp	Tol	Val	Bue	Mal	Pal	Cis	Ays	Bak	Ser
Chu	0	-0.25	0	0	0	-0.25	-0.25	-0.166667	-0.133333	-0.125	-0.125	-0.08	-0.0645161	-0.08	-0.08	-0.0740741	-0.0714286	-0.0740741	-0.0606061	-0.0769231	-0.08	-0.0689655	-0.0769231	-0.08	-0.117647	-0.117647	-0.0952381	-0.0952381	-0.133333
Lau		0	0	0.047619	0	-0.2	-0.2	-0.142857	-0.117647	-0.111111	-0.111111	-0.0740741	-0.0606061	-0.0740741	-0.0740741	-0.0689655	-0.0666667	-0.0689655	-0.0571429	-0.0714286	-0.0740741	-0.0645161	-0.0714286	-0.0740741	-0.105263	-0.105263	-0.0869565	-0.0869565	-0.117647
Cam			0	0	0	0.25	-0.5	-0.333333	-0.266667	-0.25	-0.25	-0.16	-0.129032	-0.16	-0.16	-0.148148	-0.142857	-0.148148	-0.121212	-0.153846	-0.16	-0.137931	-0.153846	-0.16	0	0	0	0	0
Isl				0	0	0	0	0	0	0	0	0	0	0	0	0	0	0	0	0	0	0	0	0	0	0	0	0	0
Asc					0	0	0	0	0	0	0	0	0	0	0	0	0	0	0	0	0	0	0	0	0	0	0	0	0
Loa						0	-0.8	-0.571429	-0.470588	-0.444444	-0.444444	-0.296296	-0.242424	-0.296296	-0.296296	-0.275862	-0.266667	-0.275862	-0.228571	-0.285714	-0.296296	-0.258065	-0.285714	-0.296296	-0.210526	-0.210526	-0.173913	-0.173913	-0.235294
Cop							0	-0.314286	-0.254902	-0.222222	-0.222222	-0.203704	-0.160173	-0.227513	-0.227513	-0.211494	-0.208333	-0.219828	-0.180451	-0.239496	-0.24537	-0.217317	-0.232143	-0.237037	-0.210526	-0.210526	-0.173913	-0.173913	-0.235294
Hua								0	0.031746	0.0707071	0.0707071	-0.0473118	-0.0158983	-0.0455408	-0.0986717	-0.0909091	-0.0959752	-0.108453	-0.0862471	-0.1375	-0.135823	-0.127273	-0.121711	-0.11828	-0.0942029	-0.0790514	-0.0555556	-0.0888889	-0.0857143
Elq									0	0.04	0.04	-0.0808824	-0.0444444	-0.0915033	-0.0849673	-0.0789474	-0.140541	-0.155556	-0.128364	-0.133333	-0.129412	-0.125858	-0.114286	-0.0495356	-0.0769231	-0.0641026	-0.0461538	-0.075	-0.0681818
Lim										0	0	-0.117857	-0.0785908	-0.130159	-0.126984	-0.119488	-0.178947	-0.194595	-0.163802	-0.174603	-0.171429	-0.164994	-0.155556	-0.0360902	-0.0683761	-0.0555556	-0.0397022	-0.0685484	-0.0581818
Cho											0	-0.117857	-0.0785908	-0.130159	-0.126984	-0.119488	-0.178947	-0.194595	-0.163802	-0.174603	-0.171429	-0.164994	-0.155556	-0.0360902	-0.0683761	-0.0555556	-0.0397022	-0.0685484	-0.0581818
Aco												0	0.0766667	0.0984848	0.106061	0.104348	0.0458265	0.0301003	-0.00265252	0	0.0104895	-0.00431034	0.025641	0.0490909	0.0321637	0	0.0157895	0.0136364	0
Mai													0	0.0830769	0.0861538	0.0840456	0.0309973	0.0549451	-0.0144605	0.0622042	0.0428571	0.0250896	0.0546218	0.112593	0.0952381	0.0619048	0.0248447	0.0724638	0.0657895
Rap														0	0.013986	0.0193237	-0.0364742	-0.0403727	-0.0210918	-0.0214559	-0.038961	-0.0443548	-0.0238095	0.047138	0.047619	0.0222222	0.0357143	0.0333333	0.0216718
Mat															0	0.00644122	0.0349544	0.0310559	0.0434243	0.00306513	-0.038961	-0.0443548	-0.0238095	0.047138	0.047619	0.0222222	0.0357143	0.0333333	0.0216718
Mau																0	-0.00140746	0.0359195	0.0462963	0.00992908	-0.0314843	-0.0375	-0.0176082	0.0496894	0.0478469	0.0225564	0.034632	0.0342857	0.0222222
Ita																	0	0.0353741	0.0484848	0.047043	-0.0141844	-0.0213904	0	0.0674982	0.0401338	0.016317	0.0283114	0.0286225	0.015444
And																		0	0.020202	0.030199	-0.0289855	-0.0339394	-0.0141844	0.0554723	0.0320366	0.00956938	0.0227743	0.021978	0.00793651
Bio																			0	0.0899001	0.0128205	0.00396825	0.0251572	0.0865385	0.0664336	0.0472727	0.0576923	0.0531609	0.047619
Imp																				0	-0.0702509	-0.0696279	-0.0518934	0	0.0135135	0.00235018	0.0264228	0.00542005	-0.0363636
Tol																					0	-0.00757576	0	0.0548589	0.0845411	0.0808081	0.108696	0.0653846	0.0420168
Val																						0	-0.0296846	0.0208333	0.0153846	0.01	0.0384615	0.0297806	-0.0263158
Bue																							0	0.0521073	0.0470035	0.041769	0.0721103	0.0300188	0
Mal																								0	-0.0858586	-0.0952381	-0.0545455	-0.09	-0.105882
Pal																									0	0.0047619	0.0625	-0.0328947	-0.0659341
Cis																										0	0.0583333	-0.0347222	0
Ays																											0	0.0643275	0.0571429
Bak																												0	-0.0941176
Ser																													0
